# Supplementary material for: Application of Sterile Insect Technique (SIT) for Aedes albopictus (Skuse, 1895) in Sri Lanka: Dose optimization, mating competitiveness and release ratios
Source: PLoS One. 2025 Sep 4;20(9):e0331452. doi: 10.1371/journal.pone.0331452 (PMC12410728; doi:10.1371/journal.pone.0331452)
Supplement: S1 Text — S1 File. Adult survival output. S2 File. Dose Mapping output. S3 File. Mating competitiveness data set. S4 File. Dose mapping of Gamma Cell. (ZIP) [file pone.0331452.s001.zip]

Archive with 5 entries (4 files):
- Supporting information/
- Supporting information/S1 adult survival output.xlsx
- Supporting information/S2 Dose_Mapping_output.xlsx
- Supporting information/S3 Mating competitiveness dataset.xlsx
- Supporting information/S4 dose mapping.docx
