# Supplementary material for: Application of Sterile Insect Technique (SIT) for Aedes albopictus (Skuse, 1895) in Sri Lanka: Dose optimization, mating competitiveness and release ratios
Source: PLoS One. 2025 Sep 4;20(9):e0331452. doi: 10.1371/journal.pone.0331452 (PMC12410728; doi:10.1371/journal.pone.0331452)
Supplement: S1 Text — S1 File. Adult survival output. S2 File. Dose Mapping output. S3 File. Mating competitiveness data set. S4 File. Dose mapping of Gamma Cell. (ZIP) [file pone.0331452.s001.zip › Supporting information/S1 adult survival output.xlsx]

## Sheet: Output
KM Time BY Dose
/STATUS=Status(1)
/PRINT TABLE MEAN
/PLOT SURVIVAL
/TEST LOGRANK
/COMPARE PAIRWISE POOLED
/SAVE SURVIVAL.
Kaplan-Meier
[DataSet3] D:\Work from Home\JH Oct 2019\Results_ data files 21.9.2019 2\Dose mapping\Kaplan\Kaplan 12 Dec.sav
Case Processing Summary
Dose	Total N	N of Events	Censored
			N	Percent
0 Gy	64	45	19	0.296875
25 Gy	64	47	17	0.265625
30 Gy	64	43	21	0.328125
40 Gy	64	46	18	0.28125
50 Gy	64	55	9	0.140625
60 Gy	64	41	23	0.359375
70 Gy	64	52	12	0.1875
Overall	448	329	119	0.265625
Survival Table
Dose		Time	Status	Cumulative Proportion Surviving at the Time		N of Cumulative Events	N of Remaining Cases
				Estimate	Std. Error
0 Gy	1	2	1			1	63
	2	2	1			2	62
	3	2	1	0.953125	0.0264214	3	61
	4	5	1			4	60
	5	5	1	0.921875	0.033546	5	59
	6	6	1	0.90625	0.0364351	6	58
	7	14	1	0.890625	0.0390136	7	57
	8	15	1			8	56
	9	15	1	0.859375	0.0434543	9	55
	10	16	1			10	54
	11	16	1	0.828125	0.047159	11	53
	12	17	1	0.8125	0.048789	12	52
	13	18	1			13	51
	14	18	1			14	50
	15	18	1			15	49
	16	18	1			16	48
	17	18	1			17	47
	18	18	1	0.71875	0.0562012	18	46
	19	19	1			19	45
	20	19	1			20	44
	21	19	1			21	43
	22	19	1			22	42
	23	19	1	0.640625	0.0599772	23	41
	24	20	1			24	40
	25	20	1			25	39
	26	20	1			26	38
	27	20	1	0.578125	0.0617323	27	37
	28	23	1			28	36
	29	23	1			29	35
	30	23	1			30	34
	31	23	1			31	33
	32	23	1			32	32
	33	23	1			33	31
	34	23	1			34	30
	35	23	1			35	29
	36	23	1			36	28
	37	23	1			37	27
	38	23	1			38	26
	39	23	1			39	25
	40	23	1			40	24
	41	23	1	0.359375	0.0599772	41	23
	42	26	1	0.34375	0.0593699	42	22
	43	28	1			43	21
	44	28	1			44	20
	45	28	1	0.296875	0.0571101	45	19
	46	28	0			45	18
	47	28	0			45	17
	48	28	0			45	16
	49	28	0			45	15
	50	28	0			45	14
	51	28	0			45	13
	52	28	0			45	12
	53	28	0			45	11
	54	28	0			45	10
	55	28	0			45	9
	56	28	0			45	8
	57	28	0			45	7
	58	28	0			45	6
	59	28	0			45	5
	60	28	0			45	4
	61	28	0			45	3
	62	28	0			45	2
	63	28	0			45	1
	64	28	0			45	0
25 Gy	1	2	1			1	63
	2	2	1	0.96875	0.0217491	2	62
	3	4	1	0.953125	0.0264214	3	61
	4	7	1			4	60
	5	7	1			5	59
	6	7	1			6	58
	7	7	1			7	57
	8	7	1	0.875	0.0413399	8	56
	9	8	1	0.859375	0.0434543	9	55
	10	11	1	0.84375	0.0453865	10	54
	11	13	1			11	53
	12	13	1			12	52
	13	13	1			13	51
	14	13	1	0.78125	0.0516748	14	50
	15	14	1	0.765625	0.0529509	15	49
	16	16	1			16	48
	17	16	1	0.734375	0.0552082	17	47
	18	17	1			18	46
	19	17	1			19	45
	20	17	1	0.6875	0.0579391	20	44
	21	18	1	0.671875	0.0586913	21	43
	22	19	1			22	42
	23	19	1			23	41
	24	19	1			24	40
	25	19	1			25	39
	26	19	1	0.59375	0.0613915	26	38
	27	20	1			27	37
	28	20	1			28	36
	29	20	1			29	35
	30	20	1			30	34
	31	20	1			31	33
	32	20	1			32	32
	33	20	1			33	31
	34	20	1	0.46875	0.0623778	34	30
	35	23	1			35	29
	36	23	1			36	28
	37	23	1			37	27
	38	23	1			38	26
	39	23	1			39	25
	40	23	1			40	24
	41	23	1			41	23
	42	23	1			42	22
	43	23	1	0.328125	0.0586913	43	21
	44	28	1			44	20
	45	28	1			45	19
	46	28	1			46	18
	47	28	1	0.265625	0.0552082	47	17
	48	28	0			47	16
	49	28	0			47	15
	50	28	0			47	14
	51	28	0			47	13
	52	28	0			47	12
	53	28	0			47	11
	54	28	0			47	10
	55	28	0			47	9
	56	28	0			47	8
	57	28	0			47	7
	58	28	0			47	6
	59	28	0			47	5
	60	28	0			47	4
	61	28	0			47	3
	62	28	0			47	2
	63	28	0			47	1
	64	28	0			47	0
30 Gy	1	3	1	0.984375	0.0155024	1	63
	2	4	1			2	62
	3	4	1			3	61
	4	4	1			4	60
	5	4	1			5	59
	6	4	1			6	58
	7	4	1			7	57
	8	4	1			8	56
	9	4	1			9	55
	10	4	1	0.84375	0.0453865	10	54
	11	6	1			11	53
	12	6	1			12	52
	13	6	1	0.796875	0.0502906	13	51
	14	7	1	0.78125	0.0516748	14	50
	15	13	1			15	49
	16	13	1			16	48
	17	13	1			17	47
	18	13	1			18	46
	19	13	1			19	45
	20	13	1			20	44
	21	13	1			21	43
	22	13	1			22	42
	23	13	1			23	41
	24	13	1			24	40
	25	13	1	0.609375	0.0609863	25	39
	26	14	1			26	38
	27	14	1	0.578125	0.0617323	27	37
	28	15	1	0.5625	0.0620098	28	36
	29	15	0			28	35
	30	16	1	0.546429	0.0622859	29	34
	31	19	1			30	33
	32	19	1	0.514286	0.0626318	31	32
	33	20	1			32	31
	34	20	1			33	30
	35	20	1			34	29
	36	20	1	0.45	0.0625089	35	28
	37	23	1			36	27
	38	23	1			37	26
	39	23	1			38	25
	40	23	1	0.385714	0.0612886	39	24
	41	28	1			40	23
	42	28	1			41	22
	43	28	1			42	21
	44	28	1	0.321429	0.0589025	43	20
	45	28	0			43	19
	46	28	0			43	18
	47	28	0			43	17
	48	28	0			43	16
	49	28	0			43	15
	50	28	0			43	14
	51	28	0			43	13
	52	28	0			43	12
	53	28	0			43	11
	54	28	0			43	10
	55	28	0			43	9
	56	28	0			43	8
	57	28	0			43	7
	58	28	0			43	6
	59	28	0			43	5
	60	28	0			43	4
	61	28	0			43	3
	62	28	0			43	2
	63	28	0			43	1
	64	28	0			43	0
40 Gy	1	5	1			1	63
	2	5	1			2	62
	3	5	1			3	61
	4	5	1	0.9375	0.0302577	4	60
	5	6	1			5	59
	6	6	1			6	58
	7	6	1	0.890625	0.0390136	7	57
	8	7	1	0.875	0.0413399	8	56
	9	10	1			9	55
	10	10	1	0.84375	0.0453865	10	54
	11	12	1	0.828125	0.047159	11	53
	12	13	1			12	52
	13	13	1			13	51
	14	13	1	0.78125	0.0516748	14	50
	15	14	1	0.765625	0.0529509	15	49
	16	15	1			16	48
	17	15	1	0.734375	0.0552082	17	47
	18	16	1	0.71875	0.0562012	18	46
	19	17	1			19	45
	20	17	1	0.6875	0.0579391	20	44
	21	18	1			21	43
	22	18	1			22	42
	23	18	1			23	41
	24	18	1	0.625	0.0605154	24	40
	25	19	1			25	39
	26	19	1			26	38
	27	19	1			27	37
	28	19	1			28	36
	29	19	1			29	35
	30	19	1			30	34
	31	19	1			31	33
	32	19	1			32	32
	33	19	1	0.484375	0.0624695	33	31
	34	20	1			34	30
	35	20	1			35	29
	36	20	1			36	28
	37	20	1			37	27
	38	20	1			38	26
	39	20	1			39	25
	40	20	1	0.375	0.0605154	40	24
	41	21	1			41	23
	42	21	1			42	22
	43	21	1			43	21
	44	21	1	0.3125	0.0579391	44	20
	45	21	0			44	19
	46	21	0			44	18
	47	21	0			44	17
	48	21	0			44	16
	49	21	0			44	15
	50	21	0			44	14
	51	21	0			44	13
	52	23	1	0.288462	0.0582558	45	12
	53	24	1	0.264423	0.0581496	46	11
	54	24	0			46	10
	55	24	0			46	9
	56	24	0			46	8
	57	24	0			46	7
	58	24	0			46	6
	59	24	0			46	5
	60	24	0			46	4
	61	24	0			46	3
	62	24	0			46	2
	63	24	0			46	1
	64	24	0			46	0
50 Gy	1	2	1	0.984375	0.0155024	1	63
	2	3	1	0.96875	0.0217491	2	62
	3	5	1			3	61
	4	5	1			4	60
	5	5	1	0.921875	0.033546	5	59
	6	6	1			6	58
	7	6	1			7	57
	8	6	1	0.875	0.0413399	8	56
	9	12	1			9	55
	10	12	1			10	54
	11	12	1	0.828125	0.047159	11	53
	12	14	1	0.8125	0.048789	12	52
	13	15	1			13	51
	14	15	1			14	50
	15	15	1	0.765625	0.0529509	15	49
	16	16	1			16	48
	17	16	1			17	47
	18	16	1			18	46
	19	16	1	0.703125	0.0571101	19	45
	20	17	1			20	44
	21	17	1			21	43
	22	17	1			22	42
	23	17	1			23	41
	24	17	1			24	40
	25	17	1			25	39
	26	17	1	0.59375	0.0613915	26	38
	27	18	1			27	37
	28	18	1			28	36
	29	18	1			29	35
	30	18	1			30	34
	31	18	1	0.515625	0.0624695	31	33
	32	19	1			32	32
	33	19	1			33	31
	34	19	1			34	30
	35	19	1	0.453125	0.0622247	35	29
	36	20	1			36	28
	37	20	1			37	27
	38	20	1			38	26
	39	20	1			39	25
	40	20	1			40	24
	41	20	1			41	23
	42	20	1	0.34375	0.0593699	42	22
	43	21	1	0.328125	0.0586913	43	21
	44	23	1			44	20
	45	23	1			45	19
	46	23	1			46	18
	47	23	1			47	17
	48	23	1			48	16
	49	23	1			49	15
	50	23	1			50	14
	51	23	1			51	13
	52	23	1			52	12
	53	23	1	0.171875	0.047159	53	11
	54	24	1	0.15625	0.0453865	54	10
	55	24	0			54	9
	56	24	0			54	8
	57	26	1	0.136719	0.0437141	55	7
	58	26	0			55	6
	59	26	0			55	5
	60	26	0			55	4
	61	26	0			55	3
	62	26	0			55	2
	63	26	0			55	1
	64	26	0			55	0
60 Gy	1	4	1	0.984375	0.0155024	1	63
	2	7	1	0.96875	0.0217491	2	62
	3	9	1	0.953125	0.0264214	3	61
	4	10	1			4	60
	5	10	1	0.921875	0.033546	5	59
	6	12	1			6	58
	7	12	1			7	57
	8	12	1			8	56
	9	12	1			9	55
	10	12	1	0.84375	0.0453865	10	54
	11	13	3			10	53
	12	13	3			10	52
	13	13	3			10	51
	14	15	1			11	50
	15	15	1			12	49
	16	15	1			13	48
	17	15	1			14	47
	18	15	1	0.761029	0.0539462	15	46
	19	17	1	0.744485	0.0552521	16	45
	20	18	1			17	44
	21	18	1			18	43
	22	18	1			19	42
	23	18	1			20	41
	24	18	1			21	40
	25	18	1			22	39
	26	18	1			23	38
	27	18	1	0.612132	0.0621629	24	37
	28	19	1			25	36
	29	19	1			26	35
	30	19	1			27	34
	31	19	1			28	33
	32	19	1			29	32
	33	19	1			30	31
	34	19	1	0.496324	0.0639834	31	30
	35	20	1			32	29
	36	20	1			33	28
	37	20	1			34	27
	38	20	1			35	26
	39	20	1			36	25
	40	20	1			37	24
	41	20	1	0.380515	0.062251	38	23
	42	23	1			39	22
	43	23	1			40	21
	44	23	1	0.330882	0.0603674	41	20
	45	23	0			41	19
	46	23	0			41	18
	47	23	0			41	17
	48	23	0			41	16
	49	23	0			41	15
	50	23	0			41	14
	51	23	0			41	13
	52	23	0			41	12
	53	23	0			41	11
	54	23	0			41	10
	55	23	0			41	9
	56	23	0			41	8
	57	23	0			41	7
	58	23	0			41	6
	59	23	0			41	5
	60	23	0			41	4
	61	23	0			41	3
	62	23	0			41	2
	63	23	0			41	1
	64	23	0			41	0
70 Gy	1	2	1	0.984375	0.0155024	1	63
	2	4	1			2	62
	3	4	1	0.953125	0.0264214	3	61
	4	6	1			4	60
	5	6	1	0.921875	0.033546	5	59
	6	7	1			6	58
	7	7	1	0.890625	0.0390136	7	57
	8	8	1			8	56
	9	8	1			9	55
	10	8	1	0.84375	0.0453865	10	54
	11	9	1			11	53
	12	9	1	0.8125	0.048789	12	52
	13	10	1			13	51
	14	10	1			14	50
	15	10	1	0.765625	0.0529509	15	49
	16	11	1	0.75	0.0541266	16	48
	17	12	1			17	47
	18	12	1			18	46
	19	12	1			19	45
	20	12	1	0.6875	0.0579391	20	44
	21	13	1			21	43
	22	13	1	0.65625	0.0593699	22	42
	23	14	1			23	41
	24	14	1			24	40
	25	14	1			25	39
	26	14	1			26	38
	27	14	1	0.578125	0.0617323	27	37
	28	15	1	0.5625	0.0620098	28	36
	29	16	1	0.546875	0.0622247	29	35
	30	17	1			30	34
	31	17	1			31	33
	32	17	1			32	32
	33	17	1			33	31
	34	17	1	0.46875	0.0623778	34	30
	35	18	1			35	29
	36	18	1			36	28
	37	18	1			37	27
	38	18	1	0.40625	0.0613915	38	26
	39	19	1			39	25
	40	19	1			40	24
	41	19	1			41	23
	42	19	1			42	22
	43	19	1	0.328125	0.0586913	43	21
	44	20	1			44	20
	45	20	1			45	19
	46	20	1			46	18
	47	20	1			47	17
	48	20	1			48	16
	49	20	1	0.234375	0.0529509	49	15
	50	20	0			49	14
	51	20	0			49	13
	52	20	0			49	12
	53	20	0			49	11
	54	20	0			49	10
	55	20	0			49	9
	56	20	0			49	8
	57	20	0			49	7
	58	20	0			49	6
	59	20	0			49	5
	60	21	1	0.1875	0.0596007	50	4
	61	23	1	0.140625	0.0603828	51	3
	62	24	1	0.09375	0.0555457	52	2
	63	24	0			52	1
	64	24	0			52	0
Means and Medians for Survival Time
Dose	Meana				Median
	Estimate	Std. Error	95% Confidence Interval		Estimate	Std. Error	95% Confidence Interval
			Lower Bound	Upper Bound			Lower Bound	Upper Bound
0 Gy	21.2812	0.899293	19.5186	23.0439	23	0.822544	21.3878	24.6122
25 Gy	19.9844	0.960575	18.1016	21.8671	20	0.939336	18.1589	21.8411
30 Gy	18.3384	1.16807	16.049	20.6278	20	2.77817	14.5548	25.4452
40 Gy	18.0541	0.755097	16.5741	19.5341	19	0.499756	18.0205	19.9795
50 Gy	18.0781	0.797951	16.5141	19.6421	19	0.746697	17.5365	20.4635
60 Gy	18.7353	0.589622	17.5796	19.891	19	0.552492	17.9171	20.0829
70 Gy	15.8438	0.768288	14.3379	17.3496	17	1.19765	14.6526	19.3474
Overall	19.104	0.355412	18.4074	19.8006	20	0.257818	19.4947	20.5053
a. Estimation is limited to the largest survival time if it is censored.
Pairwise Comparisons
Dose		0 Gy		25 Gy		30 Gy		40 Gy		50 Gy		60 Gy		70 Gy
		Chi-Square	Sig.	Chi-Square	Sig.	Chi-Square	Sig.	Chi-Square	Sig.	Chi-Square	Sig.	Chi-Square	Sig.	Chi-Square	Sig.
Log Rank (Mantel-Cox)	0 Gy			0.583076	0.445109	0.559396	0.454504	4.2023	0.0403691	9.57798	0.00196925	1.02464	0.311421	19.6132	9.48136e-06
	25 Gy	0.583076	0.445109			0.00589385	0.938805	1.2717	0.259447	4.86702	0.0273748	0.0320802	0.857852	10.751	0.00104224
	30 Gy	0.559396	0.454504	0.00589385	0.938805			0.388665	0.533002	2.87214	0.0901252	0.0361985	0.849106	5.64061	0.0175491
	40 Gy	4.2023	0.0403691	1.2717	0.259447	0.388665	0.533002			0.72902	0.393201	0.341495	0.558967	5.60577	0.0179014
	50 Gy	9.57798	0.00196925	4.86702	0.0273748	2.87214	0.0901252	0.72902	0.393201			2.75115	0.0971848	3.12584	0.0770602
	60 Gy	1.02464	0.311421	0.0320802	0.857852	0.0361985	0.849106	0.341495	0.558967	2.75115	0.0971848			7.75947	0.00534317
	70 Gy	19.6132	9.48136e-06	10.751	0.00104224	5.64061	0.0175491	5.60577	0.0179014	3.12584	0.0770602	7.75947	0.00534317
KM Time BY Dose
/STATUS=Status(1)
/PRINT TABLE MEAN
/PLOT SURVIVAL
/TEST LOGRANK
/COMPARE OVERALL POOLED
/SAVE SURVIVAL.
Overall Comparisons
	Chi-Square	df	Sig.
Log Rank (Mantel-Cox)	23.863	6	0.001
Test of equality of survival distributions for the different levels of Dose.

## Sheet: table
Dose	Estimate	Std. Error
0 Gy	23	0.822544
25 Gy	20	0.939336
30 Gy	20	2.77817
40 Gy	19	0.499756
50 Gy	19	0.746697
60 Gy	19	0.552492
70 Gy	17	1.19765
Dose	Mean survival time (No. of days ± SE)	Median survival time (No. of days ± SE)
0 Gy	21.281±.899	23 ± 0.823
25 Gy	19.984±.961	20 ± 0.939
30 Gy	18.338±1.168	20 ± 2.778
40 Gy	18.054±.755	19 ± 0.5
50 Gy	18.078±.798	19 ± 0.747
60 Gy	18.735±.590	19 ± 0.552
70 Gy	15.844±.768	17 ± 1.198
