# Supplementary material for: Application of Sterile Insect Technique (SIT) for Aedes albopictus (Skuse, 1895) in Sri Lanka: Dose optimization, mating competitiveness and release ratios
Source: PLoS One. 2025 Sep 4;20(9):e0331452. doi: 10.1371/journal.pone.0331452 (PMC12410728; doi:10.1371/journal.pone.0331452)
Supplement: S1 Text — S1 File. Adult survival output. S2 File. Dose Mapping output. S3 File. Mating competitiveness data set. S4 File. Dose mapping of Gamma Cell. (ZIP) [file pone.0331452.s001.zip › Supporting information/S2 Dose_Mapping_output.xlsx]

## Sheet: Sheet1
GLM Puapal_Mor Pro_insem Eggs_perFemale Fertility Ind_ster BY RadiationDose
/METHOD=SSTYPE(3)
/INTERCEPT=INCLUDE
/POSTHOC=RadiationDose(TUKEY)
/CRITERIA=ALPHA(.05)
/DESIGN= RadiationDose.
General Linear Model
Notes
Output Created		11-FEB-2021 09:20:44
Comments
Input	Active Dataset	DataSet1
	Filter	<none>
	Weight	<none>
	Split File	<none>
	N of Rows in Working Data File	27
Missing Value Handling	Definition of Missing	User-defined missing values are treated as missing.
	Cases Used	Statistics are based on all cases with valid data for all variables in the model.
Syntax		GLM Puapal_Mor Pro_insem Eggs_perFemale Fertility Ind_ster BY RadiationDose /METHOD=SSTYPE(3) /INTERCEPT=INCLUDE /POSTHOC=RadiationDose(TUKEY) /CRITERIA=ALPHA(.05) /DESIGN= RadiationDose.
Resources	Processor Time	00:00:00.05
	Elapsed Time	00:00:00.04
Between-Subjects Factors
		N
Radiation Dose	0GY	3
	25Gy	2
	30Gy	2
	40Gy	2
	50Gy	2
	60Gy	2
	70Gy	2
Multivariate Testsa
Effect		Value	F	Hypothesis df	Error df	Sig.
Intercept	Pillai's Trace	0.99989	7300.013b	5	4	5.25252e-08
	Wilks' Lambda	0.000109577	7300.013b	5	4	5.25252e-08
	Hotelling's Trace	9125.02	7300.013b	5	4	5.25252e-08
	Roy's Largest Root	9125.02	7300.013b	5	4	5.25252e-08
RadiationDose	Pillai's Trace	2.26377	1.10311	30	40	0.381256
	Wilks' Lambda	7.91206e-05	5.76178	30	18	0.000140534
	Hotelling's Trace	1946.1	155.688	30	12	1.06452e-11
	Roy's Largest Root	1943.11	2590.819c	6	8	1.04917e-12
a. Design: Intercept + RadiationDose
b. Exact statistic
c. The statistic is an upper bound on F that yields a lower bound on the significance level.
Tests of Between-Subjects Effects
Source		Type III Sum of Squares	df	Mean Square	F	Sig.
Corrected Model	Puapal_Mor	5.534a	6	0.922309	0.238596	0.951168
	Pro_insem	.012b	6	0.0020001	0.876346	0.551382
	Eggs_per Female	1076.065c	6	179.344	2.19649	0.149863
	Fertility	11396.971d	6	1899.5	36.9292	2.0903e-05	Significant
	Ind_ster	22012.122e	6	3668.69	2373.76	1.48845e-12	Significant
Intercept	Puapal_Mor	29.3783	1	29.3783	7.6	0.0247967
	Pro_insem	13.5968	1	13.5968	5957.44	8.84871e-13
	Eggs_per Female	43328	1	43328	530.652	1.33839e-08
	Fertility	2582.39	1	2582.39	50.2057	0.000103455
	Ind_ster	97839.9	1	97839.9	63305.6	6.97031e-17
RadiationDose	Puapal_Mor	5.53385	6	0.922309	0.238596	0.951168
	Pro_insem	0.0120006	6	0.0020001	0.876346	0.551382
	Eggs_per Female	1076.07	6	179.344	2.19649	0.149863
	Fertility	11397	6	1899.5	36.9292	2.0903e-05	Significant
	Ind_ster	22012.1	6	3668.69	2373.76	1.48845e-12	Significant
Error	Puapal_Mor	30.9245	8	3.86556
	Pro_insem	0.0182585	8	0.00228232
	Eggs_per Female	653.204	8	81.6505
	Fertility	411.489	8	51.4361
	Ind_ster	12.3641	8	1.54552
Total	Puapal_Mor	68.3594	15
	Pro_insem	13.8996	15
	Eggs_per Female	45635.4	15
	Fertility	16229.4	15
	Ind_ster	108993	15
Corrected Total	Puapal_Mor	36.4583	14
	Pro_insem	0.0302591	14
	Eggs_per Female	1729.27	14
	Fertility	11808.5	14
	Ind_ster	22024.5	14
a. R Squared = .152 (Adjusted R Squared = -.484)
b. R Squared = .397 (Adjusted R Squared = -.056)
c. R Squared = .622 (Adjusted R Squared = .339)
d. R Squared = .965 (Adjusted R Squared = .939)
e. R Squared = .999 (Adjusted R Squared = .999)
Post Hoc Tests
Homogeneous Subsets
Puapal_Mor
Tukey HSDa,b,c
Radiation Dose	N	Subset
		1
50Gy	2	0
25Gy	2	1.5625
30Gy	2	1.5625
40Gy	2	1.5625
60Gy	2	1.5625
70Gy	2	1.5625
0GY	3	2.08333
Sig.		0.916097
Means for groups in homogeneous subsets are displayed. Based on observed means. The error term is Mean Square(Error) = 3.866.
a. Uses Harmonic Mean Sample Size = 2.100.
b. The group sizes are unequal. The harmonic mean of the group sizes is used. Type I error levels are not guaranteed.
c. Alpha = .05.
Pro_insem
Tukey HSDa,b,c
Radiation Dose	N	Subset
		1
60Gy	2	0.909722
70Gy	2	0.944444
50Gy	2	0.954545
0GY	3	0.959207
40Gy	2	0.964286
25Gy	2	1
30Gy	2	1
Sig.		0.510006
Means for groups in homogeneous subsets are displayed. Based on observed means. The error term is Mean Square(Error) = .002.
a. Uses Harmonic Mean Sample Size = 2.100.
b. The group sizes are unequal. The harmonic mean of the group sizes is used. Type I error levels are not guaranteed.
c. Alpha = .05.
Eggs_per Female
Tukey HSDa,b,c
Radiation Dose	N	Subset
		1
40Gy	2	37.025
25Gy	2	49.5795
0GY	3	51.4663
70Gy	2	55.3889
60Gy	2	59.517
30Gy	2	61.6833
50Gy	2	65.375
Sig.		0.109628
Means for groups in homogeneous subsets are displayed. Based on observed means. The error term is Mean Square(Error) = 81.651.
a. Uses Harmonic Mean Sample Size = 2.100.
b. The group sizes are unequal. The harmonic mean of the group sizes is used. Type I error levels are not guaranteed.
c. Alpha = .05.
Fertility
Tukey HSDa,b,c
Radiation Dose	N	Subset
		1	2
70Gy	2	0
60Gy	2	0.706777
50Gy	2	0.879351
40Gy	2	3.87854
30Gy	2	5.68076
25Gy	2	9.67655
0GY	3		71.9571
Sig.		0.797527	1
Means for groups in homogeneous subsets are displayed. Based on observed means. The error term is Mean Square(Error) = 51.436.
a. Uses Harmonic Mean Sample Size = 2.100.
b. The group sizes are unequal. The harmonic mean of the group sizes is used. Type I error levels are not guaranteed.
c. Alpha = .05.
Ind_ster
Tukey HSDa,b,c
Radiation Dose	N	Subset
		1	2	3	4	5
0GY	3	0
25Gy	2		86.5603
30Gy	2			92.1101
40Gy	2			94.6131	94.6131
50Gy	2				98.7787	98.7787
60Gy	2				99.0184	99.0184
70Gy	2					100
Sig.		1	1	0.447884	0.0637063	0.93864
Means for groups in homogeneous subsets are displayed. Based on observed means. The error term is Mean Square(Error) = 1.546.
a. Uses Harmonic Mean Sample Size = 2.100.
b. The group sizes are unequal. The harmonic mean of the group sizes is used. Type I error levels are not guaranteed.
c. Alpha = .05.
EXAMINE VARIABLES=Puapal_Mor Pro_insem Eggs_perFemale Fertility Ind_ster BY RadiationDose
/PLOT NONE
/STATISTICS DESCRIPTIVES
/CINTERVAL 95
/MISSING LISTWISE
/NOTOTAL.
Explore
Notes
Output Created		11-FEB-2021 09:23:01
Comments
Input	Active Dataset	DataSet1
	Filter	<none>
	Weight	<none>
	Split File	<none>
	N of Rows in Working Data File	27
Missing Value Handling	Definition of Missing	User-defined missing values for dependent variables are treated as missing.
	Cases Used	Statistics are based on cases with no missing values for any dependent variable or factor used.
Syntax		EXAMINE VARIABLES=Puapal_Mor Pro_insem Eggs_perFemale Fertility Ind_ster BY RadiationDose /PLOT NONE /STATISTICS DESCRIPTIVES /CINTERVAL 95 /MISSING LISTWISE /NOTOTAL.
Resources	Processor Time	00:00:00.02
	Elapsed Time	00:00:00.01
Warnings
There are no valid cases for Puapal_Mor when Radiation Dose = .000. Statistics cannot be computed for this level.
Puapal_Mor is constant when Radiation Dose = 50Gy. It will be included in any boxplots produced but other output will be omitted.
Pro_insem is constant when Radiation Dose = 25Gy. It will be included in any boxplots produced but other output will be omitted.
Pro_insem is constant when Radiation Dose = 30Gy. It will be included in any boxplots produced but other output will be omitted.
There are no valid cases for Pro_insem when Radiation Dose = .000. Statistics cannot be computed for this level.
There are no valid cases for Eggs_per Female when Radiation Dose = .000. Statistics cannot be computed for this level.
There are no valid cases for Fertility when Radiation Dose = .000. Statistics cannot be computed for this level.
Fertility is constant when Radiation Dose = 70Gy. It will be included in any boxplots produced but other output will be omitted.
Ind_ster is constant when Radiation Dose = 0GY. It will be included in any boxplots produced but other output will be omitted.
There are no valid cases for Ind_ster when Radiation Dose = .000. Statistics cannot be computed for this level.
Ind_ster is constant when Radiation Dose = 70Gy. It will be included in any boxplots produced but other output will be omitted.
Radiation Dose
Case Processing Summary
Radiation Dose		Cases
		Valid		Missing		Total
		N	Percent	N	Percent	N	Percent
Puapal_Mor	0GY	3	0.75	1	0.25	4	1
	25Gy	2	0.666667	1	0.333333	3	1
	30Gy	2	1	0	0	2	1
	40Gy	2	0.5	2	0.5	4	1
	50Gy	2	0.333333	4	0.666667	6	1
	60Gy	2	1	0	0	2	1
	70Gy	2	0.5	2	0.5	4	1
Pro_insem	0GY	3	0.75	1	0.25	4	1
	25Gy	2	0.666667	1	0.333333	3	1
	30Gy	2	1	0	0	2	1
	40Gy	2	0.5	2	0.5	4	1
	50Gy	2	0.333333	4	0.666667	6	1
	60Gy	2	1	0	0	2	1
	70Gy	2	0.5	2	0.5	4	1
Eggs_per Female	0GY	3	0.75	1	0.25	4	1
	25Gy	2	0.666667	1	0.333333	3	1
	30Gy	2	1	0	0	2	1
	40Gy	2	0.5	2	0.5	4	1
	50Gy	2	0.333333	4	0.666667	6	1
	60Gy	2	1	0	0	2	1
	70Gy	2	0.5	2	0.5	4	1
Fertility	0GY	3	0.75	1	0.25	4	1
	25Gy	2	0.666667	1	0.333333	3	1
	30Gy	2	1	0	0	2	1
	40Gy	2	0.5	2	0.5	4	1
	50Gy	2	0.333333	4	0.666667	6	1
	60Gy	2	1	0	0	2	1
	70Gy	2	0.5	2	0.5	4	1
Ind_ster	0GY	3	0.75	1	0.25	4	1
	25Gy	2	0.666667	1	0.333333	3	1
	30Gy	2	1	0	0	2	1
	40Gy	2	0.5	2	0.5	4	1
	50Gy	2	0.333333	4	0.666667	6	1
	60Gy	2	1	0	0	2	1
	70Gy	2	0.5	2	0.5	4	1
Descriptivesa,b,c,d,e,f,g,h,i,j,k
Radiation Dose				Statistic	Std. Error
Puapal_Mor	0GY	Mean		2.08333	1.04167
		95% Confidence Interval for Mean	Lower Bound	-2.3986
			Upper Bound	6.56526
		5% Trimmed Mean
		Median		3.125
		Variance		3.25521
		Std. Deviation		1.80422
		Minimum		0
		Maximum		3.125
		Range		3.125
		Interquartile Range
		Skewness		-1.73205	1.22474
		Kurtosis
	25Gy	Mean		1.5625	1.5625
		95% Confidence Interval for Mean	Lower Bound	-18.2909
			Upper Bound	21.4159
		5% Trimmed Mean
		Median		1.5625
		Variance		4.88281
		Std. Deviation		2.20971
		Minimum		0
		Maximum		3.125
		Range		3.125
		Interquartile Range
		Skewness
		Kurtosis
	30Gy	Mean		1.5625	1.5625
		95% Confidence Interval for Mean	Lower Bound	-18.2909
			Upper Bound	21.4159
		5% Trimmed Mean
		Median		1.5625
		Variance		4.88281
		Std. Deviation		2.20971
		Minimum		0
		Maximum		3.125
		Range		3.125
		Interquartile Range
		Skewness
		Kurtosis
	40Gy	Mean		1.5625	1.5625
		95% Confidence Interval for Mean	Lower Bound	-18.2909
			Upper Bound	21.4159
		5% Trimmed Mean
		Median		1.5625
		Variance		4.88281
		Std. Deviation		2.20971
		Minimum		0
		Maximum		3.125
		Range		3.125
		Interquartile Range
		Skewness
		Kurtosis
	60Gy	Mean		1.5625	1.5625
		95% Confidence Interval for Mean	Lower Bound	-18.2909
			Upper Bound	21.4159
		5% Trimmed Mean
		Median		1.5625
		Variance		4.88281
		Std. Deviation		2.20971
		Minimum		0
		Maximum		3.125
		Range		3.125
		Interquartile Range
		Skewness
		Kurtosis
	70Gy	Mean		1.5625	1.5625
		95% Confidence Interval for Mean	Lower Bound	-18.2909
			Upper Bound	21.4159
		5% Trimmed Mean
		Median		1.5625
		Variance		4.88281
		Std. Deviation		2.20971
		Minimum		0
		Maximum		3.125
		Range		3.125
		Interquartile Range
		Skewness
		Kurtosis
Pro_insem	0GY	Mean		0.959207	0.0223278
		95% Confidence Interval for Mean	Lower Bound	0.863139
			Upper Bound	1.05528
		5% Trimmed Mean
		Median		0.954545
		Variance		0.00149559
		Std. Deviation		0.0386729
		Minimum		0.923077
		Maximum		1
		Range		0.0769231
		Interquartile Range
		Skewness		0.534591	1.22474
		Kurtosis
	40Gy	Mean		0.964286	0.0357143
		95% Confidence Interval for Mean	Lower Bound	0.510493
			Upper Bound	1.41808
		5% Trimmed Mean
		Median		0.964286
		Variance		0.00255102
		Std. Deviation		0.0505076
		Minimum		0.928571
		Maximum		1
		Range		0.0714286
		Interquartile Range
		Skewness
		Kurtosis
	50Gy	Mean		0.954545	0.0454545
		95% Confidence Interval for Mean	Lower Bound	0.376991
			Upper Bound	1.5321
		5% Trimmed Mean
		Median		0.954545
		Variance		0.00413223
		Std. Deviation		0.0642824
		Minimum		0.909091
		Maximum		1
		Range		0.0909091
		Interquartile Range
		Skewness
		Kurtosis
	60Gy	Mean		0.909722	0.0347222
		95% Confidence Interval for Mean	Lower Bound	0.468535
			Upper Bound	1.35091
		5% Trimmed Mean
		Median		0.909722
		Variance		0.00241127
		Std. Deviation		0.0491046
		Minimum		0.875
		Maximum		0.944444
		Range		0.0694444
		Interquartile Range
		Skewness
		Kurtosis
	70Gy	Mean		0.944444	0.0555556
		95% Confidence Interval for Mean	Lower Bound	0.238544
			Upper Bound	1.65034
		5% Trimmed Mean
		Median		0.944444
		Variance		0.00617284
		Std. Deviation		0.0785674
		Minimum		0.888889
		Maximum		1
		Range		0.111111
		Interquartile Range
		Skewness
		Kurtosis
Eggs_per Female	0GY	Mean		51.4663	3.80291
		95% Confidence Interval for Mean	Lower Bound	35.1037
			Upper Bound	67.8289
		5% Trimmed Mean
		Median		51.5714
		Variance		43.3864
		Std. Deviation		6.58684
		Minimum		44.8276
		Maximum		58
		Range		13.1724
		Interquartile Range
		Skewness		-0.0717774	1.22474
		Kurtosis
	25Gy	Mean		49.5795	6.67045
		95% Confidence Interval for Mean	Lower Bound	-35.1766
			Upper Bound	134.336
		5% Trimmed Mean
		Median		49.5795
		Variance		88.9899
		Std. Deviation		9.43345
		Minimum		42.9091
		Maximum		56.25
		Range		13.3409
		Interquartile Range
		Skewness
		Kurtosis
	30Gy	Mean		61.6833	2.01667
		95% Confidence Interval for Mean	Lower Bound	36.0592
			Upper Bound	87.3075
		5% Trimmed Mean
		Median		61.6833
		Variance		8.13389
		Std. Deviation		2.852
		Minimum		59.6667
		Maximum		63.7
		Range		4.03333
		Interquartile Range
		Skewness
		Kurtosis
	40Gy	Mean		37.025	4.725
		95% Confidence Interval for Mean	Lower Bound	-23.0118
			Upper Bound	97.0618
		5% Trimmed Mean
		Median		37.025
		Variance		44.6512
		Std. Deviation		6.68216
		Minimum		32.3
		Maximum		41.75
		Range		9.45
		Interquartile Range
		Skewness
		Kurtosis
	50Gy	Mean		65.375	9.875
		95% Confidence Interval for Mean	Lower Bound	-60.0988
			Upper Bound	190.849
		5% Trimmed Mean
		Median		65.375
		Variance		195.031
		Std. Deviation		13.9654
		Minimum		55.5
		Maximum		75.25
		Range		19.75
		Interquartile Range
		Skewness
		Kurtosis
	60Gy	Mean		59.517	10.392
		95% Confidence Interval for Mean	Lower Bound	-72.5264
			Upper Bound	191.561
		5% Trimmed Mean
		Median		59.517
		Variance		215.989
		Std. Deviation		14.6966
		Minimum		49.125
		Maximum		69.9091
		Range		20.7841
		Interquartile Range
		Skewness
		Kurtosis
	70Gy	Mean		55.3889	2.61111
		95% Confidence Interval for Mean	Lower Bound	22.2116
			Upper Bound	88.5662
		5% Trimmed Mean
		Median		55.3889
		Variance		13.6358
		Std. Deviation		3.69267
		Minimum		52.7778
		Maximum		58
		Range		5.22222
		Interquartile Range
		Skewness
		Kurtosis
Fertility	0GY	Mean		71.9571	8.21665
		95% Confidence Interval for Mean	Lower Bound	36.6037
			Upper Bound	107.31
		5% Trimmed Mean
		Median		65.88
		Variance		202.54
		Std. Deviation		14.2316
		Minimum		61.7729
		Maximum		88.2184
		Range		26.4455
		Interquartile Range
		Skewness		1.57118	1.22474
		Kurtosis
	25Gy	Mean		9.67655	0.990113
		95% Confidence Interval for Mean	Lower Bound	-2.90402
			Upper Bound	22.2571
		5% Trimmed Mean
		Median		9.67655
		Variance		1.96065
		Std. Deviation		1.40023
		Minimum		8.68644
		Maximum		10.6667
		Range		1.98023
		Interquartile Range
		Skewness
		Kurtosis
	30Gy	Mean		5.68076	1.44214
		95% Confidence Interval for Mean	Lower Bound	-12.6434
			Upper Bound	24.0049
		5% Trimmed Mean
		Median		5.68076
		Variance		4.15955
		Std. Deviation		2.0395
		Minimum		4.23862
		Maximum		7.12291
		Range		2.88429
		Interquartile Range
		Skewness
		Kurtosis
	40Gy	Mean		3.87854	0.163373
		95% Confidence Interval for Mean	Lower Bound	1.80269
			Upper Bound	5.95439
		5% Trimmed Mean
		Median		3.87854
		Variance		0.0533814
		Std. Deviation		0.231044
		Minimum		3.71517
		Maximum		4.04192
		Range		0.326746
		Interquartile Range
		Skewness
		Kurtosis
	50Gy	Mean		0.879351	0.338811
		95% Confidence Interval for Mean	Lower Bound	-3.42565
			Upper Bound	5.18435
		5% Trimmed Mean
		Median		0.879351
		Variance		0.229585
		Std. Deviation		0.479151
		Minimum		0.540541
		Maximum		1.21816
		Range		0.677621
		Interquartile Range
		Skewness
		Kurtosis
	60Gy	Mean		0.706777	0.0565819
		95% Confidence Interval for Mean	Lower Bound	-0.0121638
			Upper Bound	1.42572
		5% Trimmed Mean
		Median		0.706777
		Variance		0.00640301
		Std. Deviation		0.0800188
		Minimum		0.650195
		Maximum		0.763359
		Range		0.113164
		Interquartile Range
		Skewness
		Kurtosis
Ind_ster	25Gy	Mean		86.5603	1.37516
		95% Confidence Interval for Mean	Lower Bound	69.0873
			Upper Bound	104.033
		5% Trimmed Mean
		Median		86.5603
		Variance		3.78211
		Std. Deviation		1.94477
		Minimum		85.1852
		Maximum		87.9355
		Range		2.75031
		Interquartile Range
		Skewness
		Kurtosis
	30Gy	Mean		92.1101	2.00298
		95% Confidence Interval for Mean	Lower Bound	66.6598
			Upper Bound	117.56
		5% Trimmed Mean
		Median		92.1101
		Variance		8.02383
		Std. Deviation		2.83264
		Minimum		90.1071
		Maximum		94.113
		Range		4.00595
		Interquartile Range
		Skewness
		Kurtosis
	40Gy	Mean		94.6131	0.226907
		95% Confidence Interval for Mean	Lower Bound	91.73
			Upper Bound	97.4963
		5% Trimmed Mean
		Median		94.6131
		Variance		0.102973
		Std. Deviation		0.320895
		Minimum		94.3862
		Maximum		94.84
		Range		0.453814
		Interquartile Range
		Skewness
		Kurtosis
	50Gy	Mean		98.7787	0.47057
		95% Confidence Interval for Mean	Lower Bound	92.7995
			Upper Bound	104.758
		5% Trimmed Mean
		Median		98.7787
		Variance		0.442873
		Std. Deviation		0.665487
		Minimum		98.3081
		Maximum		99.2492
		Range		0.94114
		Interquartile Range
		Skewness
		Kurtosis
	60Gy	Mean		99.0184	0.0785859
		95% Confidence Interval for Mean	Lower Bound	98.0198
			Upper Bound	100.017
		5% Trimmed Mean
		Median		99.0184
		Variance		0.0123515
		Std. Deviation		0.111137
		Minimum		98.9398
		Maximum		99.097
		Range		0.157172
		Interquartile Range
		Skewness
		Kurtosis
a. There are no valid cases for Puapal_Mor when Radiation Dose = .000. Statistics cannot be computed for this level.
b. Puapal_Mor is constant when Radiation Dose = 50Gy. It has been omitted.
c. Pro_insem is constant when Radiation Dose = 25Gy. It has been omitted.
d. Pro_insem is constant when Radiation Dose = 30Gy. It has been omitted.
e. There are no valid cases for Pro_insem when Radiation Dose = .000. Statistics cannot be computed for this level.
f. There are no valid cases for Eggs_per Female when Radiation Dose = .000. Statistics cannot be computed for this level.
g. There are no valid cases for Fertility when Radiation Dose = .000. Statistics cannot be computed for this level.
h. Fertility is constant when Radiation Dose = 70Gy. It has been omitted.
i. Ind_ster is constant when Radiation Dose = 0GY. It has been omitted.
j. There are no valid cases for Ind_ster when Radiation Dose = .000. Statistics cannot be computed for this level.
k. Ind_ster is constant when Radiation Dose = 70Gy. It has been omitted.
