# Supplementary material for: Application of Sterile Insect Technique (SIT) for Aedes albopictus (Skuse, 1895) in Sri Lanka: Dose optimization, mating competitiveness and release ratios
Source: PLoS One. 2025 Sep 4;20(9):e0331452. doi: 10.1371/journal.pone.0331452 (PMC12410728; doi:10.1371/journal.pone.0331452)
Supplement: S1 Text — S1 File. Adult survival output. S2 File. Dose Mapping output. S3 File. Mating competitiveness data set. S4 File. Dose mapping of Gamma Cell. (ZIP) [file pone.0331452.s001.zip › Supporting information/S3 Mating competitiveness dataset.xlsx]

## Sheet: Table 1
										Yamada2019		Fried 1971
	Setting	Source of fertile males	Replicate	Ratio	Mean no. of eggs per female		Egg Hatch rate%	Av	Mean Hatch rate in the control	Induced sterility		Competitiveness Index
	Laboratory/small cage	Lab colony	1	LABOIrM:NML 0:1	40.8551		79.5122	80.0958	80.0958	0	Av
		Lab colony	1	LABOIrM:NML 1:1	41.9773		53.8217	51.1158	80.0958	32.8034	36.1816	0.528881	Av	0.632741
		Lab colony	1	LABOIrM:NML 3:1	47.6212		32.2662	35.6959	80.0958	59.7155	55.4335	0.58286		0.492032
		Lab colony	1	LABOIrM:NML 5:1	39.5		19.9216	19.8452	80.0958	75.1277	75.2232	0.812133		0.807657
		Lab colony	1	LABOIrM:NML 1:0	39.8793		5.24658	4.92393	80.0958	93.4496	93.8525
		Lab colony	2	LABOIrM:NML 0:1	31.6154		80.6795		80.0958	0
		Lab colony	2	LABOIrM:NML 1:1	38.3636		48.41		80.0958	39.5599		0.736601
		Lab colony	2	LABOIrM:NML 3:1	31.125		39.1256		80.0958	51.1515		0.401203
		Lab colony	2	LABOIrM:NML 5:1	36.3846		19.7687		80.0958	75.3187		0.803182
		Lab colony	2	LABOIrM:NML 1:0	34.3611		4.60128		80.0958	94.2553
	Laboratory/small cage	Wild	1	LABOIrM:NMW 0:1	63.4211		82.1485	81.1948	81.1948	0
		Wild	1	LABOIrM:NMW 1:1	69.89		57.29	57.4346	81.8156	29.9767	29.8	0.45676	Av	0.433982
		Wild	1	LABOIrM:NMW 3:1	48.43		30.5999	33.967	81.8156	62.599	58.4834	0.619574		0.514887
		Wild	1	LABOIrM:NMW 5:1	56.23		28.8896	31.321	81.8156	64.6893	61.7176	0.409319		0.353258
		Wild	1	LABOIrM:NMW 1:0	78.4091		2.86646	2.66701	81.8156	96.4964	96.7402
		Wild	2	LABOIrM:NMW 0:1	72.44		80.2412		81.8156	0
		Wild	2	LABOIrM:NMW 1:1	82		57.5791		81.8156	29.6233		0.411204
		Wild	2	LABOIrM:NMW 3:1	77.4		37.3342		81.8156	54.3679		0.410201
		Wild	2	LABOIrM:NMW 5:1	73.35		33.7523		81.8156	58.7458		0.297198
		Wild	2	LABOIrM:NMW 1:0	75.84		2.46755		81.8156	96.984
	Semi field/Large cage	Lab colony	1	SEMIIrM:NML 0:1	34.357		84.2415	80.4913	80.4913	0
		Lab colony	1	SEMIIrM:NML 1:1	45.76		51.1671	52.5389	80.4913	36.4315	34.7272	0.71301	AV	0.578342
		Lab colony	1	SEMIIrM:NML 3:1	33.5217		35.6918	33.165	80.4913	55.6575	58.7968	0.523529		0.534386
		Lab colony	1	SEMIIrM:NML 5:1	42.74		22.9494	20.4747	80.4913	71.4884	74.5628	0.674676		0.715172
		Lab colony	1	SEMIIrM:NML 1:0	34.37		4.78	3.61667	80.4913	94.0615	95.5068
		Lab colony	2	SEMIIrM:NML 0:1	54.44		76.741		80.4913	0
		Lab colony	2	SEMIIrM:NML 1:1	46.74		53.9107		80.4913	33.0229		0.443674
		Lab colony	2	SEMIIrM:NML 3:1	47.26		30.6382		80.4913	61.936		0.545244
		Lab colony	2	SEMIIrM:NML 5:1	55.26		18.0001		80.4913	77.6372		0.755667
		Lab colony	2	SEMIIrM:NML 1:0	71.45		2.45334		80.4913	96.952
	Semi field/Large cage	Wild	1	SEMIIrM:NMW 0:1	64.79		84.2802	81.9676	81.97	0
		Wild	1	SEMIIrM:NMW 1:1	46.67		57.0876	54.1474	81.97	30.3555	33.9424	0.509129	AV	0.550052
		Wild	1	SEMIIrM:NMW 3:1	59.1		42.58	39.0846	81.97	48.0542	52.3185	0.357305		0.4045
		Wild	1	SEMIIrM:NMW 5:1	63.8		36.501	31.7419	81.97	55.4703	61.2762	0.291127		0.365832
		Wild	1	SEMIIrM:NMW 1:0	61.1579		3.6775	3.3738	81.97	95.5136
	Semi field/Large cage	Wild	2	SEMIIrM:NMW 0:1	69.4545		79.6551		81.97	0
		Wild	2	SEMIIrM:NMW 1:1	66.2353		51.2072		81.97	37.5293		0.590975
		Wild	2	SEMIIrM:NMW 3:1	65.9688		35.5891		81.97	56.5828		0.451695
		Wild	2	SEMIIrM:NMW 5:1	65.125		26.9829		81.97	67.082		0.440537
		Wild	2	SEMIIrM:NMW 1:0	61.16		3.07009		81.97	96.2546
				LABO	Laboratory
				IrM	Irradiated male
				NML	Nonirradiated laboratory
				SEMI	Semifield
				NMW	Non irradiated wild male

## Sheet: For SPSS
Setting	Source of fertile males	Ratio	Mean no. of eggs per female	Egg Hatch rate%	Induced sterility	Competitiveness Index
Laboratory/small cage	Lab colony	LL0:1	40.8551	79.5122	0				Oneway
Laboratory/small cage	Lab colony	LL1:1	41.9773	53.8217	32.8034	0.528881
Laboratory/small cage	Lab colony	LL3:1	47.6212	32.2662	59.7155	0.58286			Descriptives
Laboratory/small cage	Lab colony	LL5:1	39.5	19.9216	75.1277	0.812133					N	Mean	Std. Deviation	Std. Error	95% Confidence Interval for Mean		Minimum	Maximum
Laboratory/small cage	Lab colony	LL1:0	39.8793	5.24658	93.4496										Lower Bound	Upper Bound
Laboratory/small cage	Lab colony	LL0:1	31.6154	80.6795	0				No_Eggs	1	2	36.2352	6.53345	4.61984	-22.4655	94.9359	31.6154	40.8551
Laboratory/small cage	Lab colony	LL1:1	38.3636	48.41	39.5599	0.736601				2	2	40.1705	2.55523	1.80682	17.2127	63.1283	38.3636	41.9773
Laboratory/small cage	Lab colony	LL3:1	31.125	39.1256	51.1515	0.401203				3	2	39.3731	11.6646	8.24811	-65.429	144.175	31.125	47.6212
Laboratory/small cage	Lab colony	LL5:1	36.3846	19.7687	75.3187	0.803182				4	2	37.9423	2.20291	1.55769	18.15	57.7347	36.3846	39.5
Laboratory/small cage	Lab colony	LL1:0	34.3611	4.60128	94.2553					5	2	37.1202	3.90196	2.7591	2.06253	72.1779	34.3611	39.8793
Laboratory/small cage	Wild	Lw0:1	63.4211	82.1485	0					6	2	67.9305	6.37736	4.50947	10.6322	125.229	63.4211	72.44
Laboratory/small cage	Wild	Lw1:1	69.89	57.29	29.9767	0.45676				7	2	75.945	8.56306	6.055	-0.99107	152.881	69.89	82
Laboratory/small cage	Wild	Lw3:1	48.43	30.5999	62.599	0.619574				8	2	62.915	20.4849	14.485	-121.134	246.964	48.43	77.4
Laboratory/small cage	Wild	Lw5:1	56.23	28.8896	64.6893	0.409319				9	2	64.79	12.1057	8.56	-43.9751	173.555	56.23	73.35
Laboratory/small cage	Wild	Lw1:0	78.4091	2.86646	96.4964					10	2	77.1245	1.81662	1.28455	60.8028	93.4462	75.84	78.4091
Laboratory/small cage	Wild	Lw0:1	72.44	80.2412	0					11	2	44.3985	14.2008	10.0415	-83.1909	171.988	34.357	54.44
Laboratory/small cage	Wild	Lw1:1	82	57.5791	29.6233	0.411204				12	2	46.25	0.692965	0.49	40.024	52.476	45.76	46.74
Laboratory/small cage	Wild	Lw3:1	77.4	37.3342	54.3679	0.410201				13	2	40.3909	9.71442	6.86913	-46.8897	127.671	33.5217	47.26
Laboratory/small cage	Wild	Lw5:1	73.35	33.7523	58.7458	0.297198				14	2	49	8.85298	6.26	-30.5408	128.541	42.74	55.26
Laboratory/small cage	Wild	Lw1:0	75.84	2.46755	96.984					15	2	52.91	26.2195	18.54	-182.663	288.483	34.37	71.45
Semi field/Large cage	Lab colony	SL0:1	34.357	84.2415	0					16	2	67.1223	3.29833	2.33227	37.4879	96.7566	64.79	69.4545
Semi field/Large cage	Lab colony	SL1:1	45.76	51.1671	36.4315	0.71301				17	2	56.4526	13.8348	9.78265	-67.8477	180.753	46.67	66.2353
Semi field/Large cage	Lab colony	SL3:1	33.5217	35.6918	55.6575	0.523529				18	2	62.5344	4.85694	3.43438	18.8965	106.172	59.1	65.9688
Semi field/Large cage	Lab colony	SL5:1	42.74	22.9494	71.4884	0.674676				19	2	64.4625	0.936916	0.6625	56.0446	72.8804	63.8	65.125
Semi field/Large cage	Lab colony	SL1:0	34.37	4.78	94.0615					20	2	61.1589	0.00148864	0.00105263	61.1456	61.1723	61.1579	61.16
Semi field/Large cage	Lab colony	SL0:1	54.44	76.741	0					Total	40	54.2113	15.2473	2.4108	49.335	59.0876	31.125	82
Semi field/Large cage	Lab colony	SL1:1	46.74	53.9107	33.0229	0.443674			Hatch_Rate	1	2	80.0958	0.825452	0.583683	72.6795	87.5122	79.5122	80.6795
Semi field/Large cage	Lab colony	SL3:1	47.26	30.6382	61.936	0.545244				2	2	51.1158	3.82665	2.70585	16.7348	85.4969	48.41	53.8217
Semi field/Large cage	Lab colony	SL5:1	55.26	18.0001	77.6372	0.755667				3	2	35.6959	4.85037	3.42973	-7.88289	79.2747	32.2662	39.1256
Semi field/Large cage	Lab colony	SL1:0	71.45	2.45334	96.952					4	2	19.8452	0.108178	0.0764931	18.8732	20.8171	19.7687	19.9216
Semi field/Large cage	Wild	SW0:1	64.79	84.2802	0					5	2	4.92393	0.456294	0.322649	0.82429	9.02357	4.60128	5.24658
Semi field/Large cage	Wild	SW1:1	46.67	57.0876	30.3555	0.509129				6	2	81.1948	1.34866	0.95365	69.0776	93.3121	80.2412	82.1485
Semi field/Large cage	Wild	SW3:1	59.1	42.58	48.0542	0.357305				7	2	57.4346	0.204437	0.144559	55.5978	59.2714	57.29	57.5791
Semi field/Large cage	Wild	SW5:1	63.8	36.501	55.4703	0.291127				8	2	33.967	4.7619	3.36717	-8.81694	76.751	30.5999	37.3342
Semi field/Large cage	Wild	SW1:0	61.1579	3.6775	95.5136					9	2	31.321	3.43844	2.43135	0.427805	62.2142	28.8896	33.7523
Semi field/Large cage	Wild	SW0:1	69.4545	79.6551	0					10	2	2.66701	0.282076	0.199457	0.132659	5.20135	2.46755	2.86646
Semi field/Large cage	Wild	SW1:1	66.2353	51.2072	37.5293	0.590975				11	2	80.4913	5.30367	3.75026	32.8397	128.143	76.741	84.2415
Semi field/Large cage	Wild	SW3:1	65.9688	35.5891	56.5828	0.451695				12	2	52.5389	1.94005	1.37182	35.1083	69.9695	51.1671	53.9107
Semi field/Large cage	Wild	SW5:1	65.125	26.9829	67.082	0.440537				13	2	33.165	3.57347	2.52683	1.05865	65.2714	30.6382	35.6918
Semi field/Large cage	Wild	SW1:0	61.16	3.07009	96.2546					14	2	20.4747	3.49966	2.47463	-10.9685	51.9179	18.0001	22.9494
										15	2	3.61667	1.6452	1.16333	-11.1649	18.3982	2.45334	4.78
										16	2	81.9676	3.27039	2.31252	52.5843	111.351	79.6551	84.2802
										17	2	54.1474	4.15801	2.94016	16.7891	91.5057	51.2072	57.0876
	Test of Homogeneity of Variances									18	2	39.0846	4.94329	3.49543	-5.32915	83.4982	35.5891	42.58
		Levene Statistic	df1	df2	Sig.					19	2	31.7419	6.73037	4.75909	-28.728	92.2119	26.9829	36.501
	No_Eggs	1.14532e+16	19	20	2.75409e-156					20	2	3.3738	0.429501	0.303703	-0.485122	7.23271	3.07009	3.6775
	Hatch_Rate	8.17395e+16	19	20	0					Total	40	39.9432	26.7271	4.22593	31.3954	48.4909	2.45334	84.2802
	Induced_Sterility	1.3245e+16	19	20	6.4379e-157				Induced_Sterility	1	2	0	0	0	0	0	0	0
	Compet_Index		11							2	2	36.1816	4.77759	3.37826	-6.74328	79.1066	32.8034	39.5599
										3	2	55.4335	6.0557	4.28203	1.02517	109.842	51.1515	59.7155
										4	2	75.2232	0.13506	0.0955019	74.0098	76.4367	75.1277	75.3187
										5	2	93.8525	0.569685	0.402828	88.734	98.9709	93.4496	94.2553
										6	2	0	0	0	0	0	0	0
										7	2	29.8	0.249875	0.176688	27.5549	32.045	29.6233	29.9767
										8	2	58.4834	5.82028	4.11556	6.19024	110.777	54.3679	62.599
										9	2	61.7176	4.20268	2.97174	23.958	99.4771	58.7458	64.6893
										10	2	96.7402	0.34477	0.243789	93.6426	99.8379	96.4964	96.984
										11	2	0	0	0	0	0	0	0
										12	2	34.7272	2.41026	1.70431	13.0719	56.3825	33.0229	36.4315
										13	2	58.7968	4.43958	3.13925	18.9088	98.6848	55.6575	61.936
										14	2	74.5628	4.34788	3.07441	35.4987	113.627	71.4884	77.6372
										15	2	95.5068	2.04395	1.44529	77.1426	113.871	94.0615	96.952
										16	2	0	0	0	0	0	0	0
										17	2	33.9424	5.0726	3.58687	-11.6331	79.5179	30.3555	37.5293
										18	2	52.3185	6.03061	4.26428	-1.8644	106.501	48.0542	56.5828
										19	2	61.2762	8.21077	5.80589	-12.4947	135.047	55.4703	67.082
										20	2	95.8841	0.523974	0.370506	91.1764	100.592	95.5136	96.2546
										Total	40	50.7223	32.9699	5.213	40.178	61.2666	0	96.984
									Compet_Index	1	0
										2	2	0.632741	0.14688	0.10386	-0.686922	1.9524	0.528881	0.736601
										3	2	0.492032	0.128451	0.0908284	-0.662052	1.64612	0.401203	0.58286
										4	2	0.807657	0.00632877	0.00447512	0.750796	0.864519	0.803182	0.812133
										5	0
										6	0
										7	2	0.433982	0.0322132	0.0227782	0.144558	0.723406	0.411204	0.45676
										8	2	0.514887	0.148049	0.104686	-0.815279	1.84505	0.410201	0.619574
										9	2	0.353258	0.0792813	0.0560603	-0.359056	1.06557	0.297198	0.409319
										10	0
										11	0
										12	2	0.578342	0.19045	0.134668	-1.13278	2.28946	0.443674	0.71301
										13	2	0.534386	0.0153548	0.0108575	0.396429	0.672343	0.523529	0.545244
										14	2	0.715172	0.0572696	0.0404957	0.200625	1.22972	0.674676	0.755667
										15	0
										16	0
										17	2	0.550052	0.0578744	0.0409234	0.030071	1.07003	0.509129	0.590975
										18	2	0.4045	0.0667434	0.0471947	-0.195166	1.00417	0.357305	0.451695
										19	2	0.365832	0.105649	0.0747048	-0.583382	1.31505	0.291127	0.440537
										20	0
										Total	24	0.531903	0.153944	0.0314236	0.466899	0.596908	0.291127	0.812133

## Sheet: SPSS
Oneway
Notes
Output Created		04-JUN-2020 17:14:02
Comments
Input	Data	C:\Users\Dell\Desktop\Untitled1.sav
	Active Dataset	DataSet2
	Filter	<none>
	Weight	<none>
	Split File	<none>
	N of Rows in Working Data File	40
Missing Value Handling	Definition of Missing	User-defined missing values are treated as missing.
	Cases Used	Statistics for each analysis are based on cases with no missing data for any variable in the analysis.
Syntax		ONEWAY No_Eggs Hatch_Rate Induced_Sterility Compet_Index BY Ratio /STATISTICS DESCRIPTIVES HOMOGENEITY /PLOT MEANS /MISSING ANALYSIS /POSTHOC=TUKEY ALPHA(0.05).
Resources	Processor Time	00:00:00.83
	Elapsed Time	00:00:00.89
[DataSet2] C:\Users\Dell\Desktop\Untitled1.sav
Warnings
Post hoc tests are not performed for Compet_Index because at least one group has fewer than two cases.
Descriptives
		N	Mean	Std. Deviation	Std. Error	95% Confidence Interval for Mean		Minimum	Maximum
						Lower Bound	Upper Bound
No_Eggs	1	2	36.2352	6.53345	4.61984	-22.4655	94.9359	31.6154	40.8551
	2	2	40.1705	2.55523	1.80682	17.2127	63.1283	38.3636	41.9773
	3	2	39.3731	11.6646	8.24811	-65.429	144.175	31.125	47.6212
	4	2	37.9423	2.20291	1.55769	18.15	57.7347	36.3846	39.5
	5	2	37.1202	3.90196	2.7591	2.06253	72.1779	34.3611	39.8793
	6	2	67.9305	6.37736	4.50947	10.6322	125.229	63.4211	72.44
	7	2	75.945	8.56306	6.055	-0.99107	152.881	69.89	82
	8	2	62.915	20.4849	14.485	-121.134	246.964	48.43	77.4
	9	2	64.79	12.1057	8.56	-43.9751	173.555	56.23	73.35
	10	2	77.1245	1.81662	1.28455	60.8028	93.4462	75.84	78.4091
	11	2	44.3985	14.2008	10.0415	-83.1909	171.988	34.357	54.44
	12	2	46.25	0.692965	0.49	40.024	52.476	45.76	46.74
	13	2	40.3909	9.71442	6.86913	-46.8897	127.671	33.5217	47.26
	14	2	49	8.85298	6.26	-30.5408	128.541	42.74	55.26
	15	2	52.91	26.2195	18.54	-182.663	288.483	34.37	71.45
	16	2	67.1223	3.29833	2.33227	37.4879	96.7566	64.79	69.4545
	17	2	56.4526	13.8348	9.78265	-67.8477	180.753	46.67	66.2353
	18	2	62.5344	4.85694	3.43438	18.8965	106.172	59.1	65.9688
	19	2	64.4625	0.936916	0.6625	56.0446	72.8804	63.8	65.125
	20	2	61.1589	0.00148864	0.00105263	61.1456	61.1723	61.1579	61.16
	Total	40	54.2113	15.2473	2.4108	49.335	59.0876	31.125	82
Hatch_Rate	1	2	80.0958	0.825452	0.583683	72.6795	87.5122	79.5122	80.6795
	2	2	51.1158	3.82665	2.70585	16.7348	85.4969	48.41	53.8217
	3	2	35.6959	4.85037	3.42973	-7.88289	79.2747	32.2662	39.1256
	4	2	19.8452	0.108178	0.0764931	18.8732	20.8171	19.7687	19.9216
	5	2	4.92393	0.456294	0.322649	0.82429	9.02357	4.60128	5.24658
	6	2	81.1948	1.34866	0.95365	69.0776	93.3121	80.2412	82.1485
	7	2	57.4346	0.204437	0.144559	55.5978	59.2714	57.29	57.5791
	8	2	33.967	4.7619	3.36717	-8.81694	76.751	30.5999	37.3342
	9	2	31.321	3.43844	2.43135	0.427805	62.2142	28.8896	33.7523
	10	2	2.66701	0.282076	0.199457	0.132659	5.20135	2.46755	2.86646
	11	2	80.4913	5.30367	3.75026	32.8397	128.143	76.741	84.2415
	12	2	52.5389	1.94005	1.37182	35.1083	69.9695	51.1671	53.9107
	13	2	33.165	3.57347	2.52683	1.05865	65.2714	30.6382	35.6918
	14	2	20.4747	3.49966	2.47463	-10.9685	51.9179	18.0001	22.9494
	15	2	3.61667	1.6452	1.16333	-11.1649	18.3982	2.45334	4.78
	16	2	81.9676	3.27039	2.31252	52.5843	111.351	79.6551	84.2802
	17	2	54.1474	4.15801	2.94016	16.7891	91.5057	51.2072	57.0876
	18	2	39.0846	4.94329	3.49543	-5.32915	83.4982	35.5891	42.58
	19	2	31.7419	6.73037	4.75909	-28.728	92.2119	26.9829	36.501
	20	2	3.3738	0.429501	0.303703	-0.485122	7.23271	3.07009	3.6775
	Total	40	39.9432	26.7271	4.22593	31.3954	48.4909	2.45334	84.2802
Induced_Sterility	1	2	0	0	0	0	0	0	0
	2	2	36.1816	4.77759	3.37826	-6.74328	79.1066	32.8034	39.5599
	3	2	55.4335	6.0557	4.28203	1.02517	109.842	51.1515	59.7155
	4	2	75.2232	0.13506	0.0955019	74.0098	76.4367	75.1277	75.3187
	5	2	93.8525	0.569685	0.402828	88.734	98.9709	93.4496	94.2553
	6	2	0	0	0	0	0	0	0
	7	2	29.8	0.249875	0.176688	27.5549	32.045	29.6233	29.9767
	8	2	58.4834	5.82028	4.11556	6.19024	110.777	54.3679	62.599
	9	2	61.7176	4.20268	2.97174	23.958	99.4771	58.7458	64.6893
	10	2	96.7402	0.34477	0.243789	93.6426	99.8379	96.4964	96.984
	11	2	0	0	0	0	0	0	0
	12	2	34.7272	2.41026	1.70431	13.0719	56.3825	33.0229	36.4315
	13	2	58.7968	4.43958	3.13925	18.9088	98.6848	55.6575	61.936
	14	2	74.5628	4.34788	3.07441	35.4987	113.627	71.4884	77.6372
	15	2	95.5068	2.04395	1.44529	77.1426	113.871	94.0615	96.952
	16	2	0	0	0	0	0	0	0
	17	2	33.9424	5.0726	3.58687	-11.6331	79.5179	30.3555	37.5293
	18	2	52.3185	6.03061	4.26428	-1.8644	106.501	48.0542	56.5828
	19	2	61.2762	8.21077	5.80589	-12.4947	135.047	55.4703	67.082
	20	2	95.8841	0.523974	0.370506	91.1764	100.592	95.5136	96.2546
	Total	40	50.7223	32.9699	5.213	40.178	61.2666	0	96.984
Compet_Index	1	0
	2	2	0.632741	0.14688	0.10386	-0.686922	1.9524	0.528881	0.736601
	3	2	0.492032	0.128451	0.0908284	-0.662052	1.64612	0.401203	0.58286
	4	2	0.807657	0.00632877	0.00447512	0.750796	0.864519	0.803182	0.812133
	5	0
	6	0
	7	2	0.433982	0.0322132	0.0227782	0.144558	0.723406	0.411204	0.45676
	8	2	0.514887	0.148049	0.104686	-0.815279	1.84505	0.410201	0.619574
	9	2	0.353258	0.0792813	0.0560603	-0.359056	1.06557	0.297198	0.409319
	10	0
	11	0
	12	2	0.578342	0.19045	0.134668	-1.13278	2.28946	0.443674	0.71301
	13	2	0.534386	0.0153548	0.0108575	0.396429	0.672343	0.523529	0.545244
	14	2	0.715172	0.0572696	0.0404957	0.200625	1.22972	0.674676	0.755667
	15	0
	16	0
	17	2	0.550052	0.0578744	0.0409234	0.030071	1.07003	0.509129	0.590975
	18	2	0.4045	0.0667434	0.0471947	-0.195166	1.00417	0.357305	0.451695
	19	2	0.365832	0.105649	0.0747048	-0.583382	1.31505	0.291127	0.440537
	20	0
	Total	24	0.531903	0.153944	0.0314236	0.466899	0.596908	0.291127	0.812133
Test of Homogeneity of Variances
	Levene Statistic	df1	df2	Sig.
No_Eggs	1.14532e+16	19	20	2.75409e-156
Hatch_Rate	8.17395e+16	19	20	0
Induced_Sterility	1.3245e+16	19	20	6.4379e-157
Compet_Index		11
ANOVA
		Sum of Squares	df	Mean Square	F	Sig.
No_Eggs	Between Groups	6888.74	19	362.565	3.32945	0.00516047
	Within Groups	2177.93	20	108.896
	Total	9066.67	39
Hatch_Rate	Between Groups	27626.2	19	1454.01	124.792	1.00628e-16
	Within Groups	233.029	20	11.6515
	Total	27859.3	39
Induced_Sterility	Between Groups	42103.6	19	2215.98	152.852	1.36054e-17
	Within Groups	289.951	20	14.4975
	Total	42393.6	39
Compet_Index	Between Groups	0.418962	11	0.0380875	3.62429	0.0180972
	Within Groups	0.126107	12	0.0105089
	Total	0.54507	23
Post Hoc Tests
Multiple Comparisons
Tukey HSD
Dependent Variable			Mean Difference (I-J)	Std. Error	Sig.	95% Confidence Interval
						Lower Bound	Upper Bound
No_Eggs	1	2	-3.93523	10.4353	1	-46.0955	38.2251
		3	-3.13788	10.4353	1	-45.2982	39.0224
		4	-1.70708	10.4353	1	-43.8674	40.4532
		5	-0.884982	10.4353	1	-43.0453	41.2753
		6	-31.6953	10.4353	0.299054	-73.8556	10.465
		7	-39.7098	10.4353	0.0789654	-81.8701	2.45052
		8	-26.6798	10.4353	0.561034	-68.8401	15.4805
		9	-28.5548	10.4353	0.454261	-70.7151	13.6055
		10	-40.8893	10.4353	0.0635036	-83.0496	1.27098
		11	-8.16327	10.4353	0.999997	-50.3236	33.997
		12	-10.0148	10.4353	0.999941	-52.1751	32.1455
		13	-4.15564	10.4353	1	-46.3159	38.0047
		14	-12.7648	10.4353	0.998596	-54.9251	29.3955
		15	-16.6748	10.4353	0.976644	-58.8351	25.4855
		16	-30.887	10.4353	0.335363	-73.0473	11.2733
		17	-20.2174	10.4353	0.893355	-62.3777	21.9429
		18	-26.2991	10.4353	0.583314	-68.4594	15.8611
		19	-28.2273	10.4353	0.472375	-70.3876	13.933
		20	-24.9237	10.4353	0.663683	-67.084	17.2366
	2	1	3.93523	10.4353	1	-38.2251	46.0955
		3	0.797348	10.4353	1	-41.3629	42.9576
		4	2.22815	10.4353	1	-39.9321	44.3884
		5	3.05024	10.4353	1	-39.1101	45.2105
		6	-27.7601	10.4353	0.498677	-69.9204	14.4002
		7	-35.7745	10.4353	0.157745	-77.9348	6.38575
		8	-22.7445	10.4353	0.783208	-64.9048	19.4158
		9	-24.6195	10.4353	0.681178	-66.7798	17.5408
		10	-36.9541	10.4353	0.129029	-79.1144	5.20621
		11	-4.22805	10.4353	1	-46.3883	37.9323
		12	-6.07955	10.4353	1	-48.2398	36.0808
		13	-0.220415	10.4353	1	-42.3807	41.9399
		14	-8.82955	10.4353	0.999991	-50.9898	33.3308
		15	-12.7395	10.4353	0.998629	-54.8998	29.4208
		16	-26.9518	10.4353	0.54518	-69.1121	15.2085
		17	-16.2822	10.4353	0.981226	-58.4425	25.8781
		18	-22.3639	10.4353	0.802174	-64.5242	19.7964
		19	-24.292	10.4353	0.699799	-66.4523	17.8683
		20	-20.9885	10.4353	0.863967	-63.1488	21.1718
	3	1	3.13788	10.4353	1	-39.0224	45.2982
		2	-0.797348	10.4353	1	-42.9576	41.3629
		4	1.4308	10.4353	1	-40.7295	43.5911
		5	2.2529	10.4353	1	-39.9074	44.4132
		6	-28.5574	10.4353	0.454115	-70.7177	13.6029
		7	-36.5719	10.4353	0.137802	-78.7322	5.5884
		8	-23.5419	10.4353	0.741332	-65.7022	18.6184
		9	-25.4169	10.4353	0.63502	-67.5772	16.7434
		10	-37.7514	10.4353	0.112265	-79.9117	4.40886
		11	-5.02539	10.4353	1	-47.1857	37.1349
		12	-6.87689	10.4353	1	-49.0372	35.2834
		13	-1.01776	10.4353	1	-43.1781	41.1425
		14	-9.62689	10.4353	0.999966	-51.7872	32.5334
		15	-13.5369	10.4353	0.997219	-55.6972	28.6234
		16	-27.7492	10.4353	0.499296	-69.9095	14.4111
		17	-17.0795	10.4353	0.971096	-59.2398	25.0808
		18	-23.1613	10.4353	0.761657	-65.3216	18.999
		19	-25.0894	10.4353	0.654089	-67.2497	17.0709
		20	-21.7858	10.4353	0.82951	-63.9461	20.3745
	4	1	1.70708	10.4353	1	-40.4532	43.8674
		2	-2.22815	10.4353	1	-44.3884	39.9321
		3	-1.4308	10.4353	1	-43.5911	40.7295
		5	0.822097	10.4353	1	-41.3382	42.9824
		6	-29.9882	10.4353	0.378852	-72.1485	12.1721
		7	-38.0027	10.4353	0.107392	-80.163	4.1576
		8	-24.9727	10.4353	0.660852	-67.133	17.1876
		9	-26.8477	10.4353	0.551239	-69.008	15.3126
		10	-39.1822	10.4353	0.0869286	-81.3425	2.97806
		11	-6.45619	10.4353	1	-48.6165	35.7041
		12	-8.30769	10.4353	0.999996	-50.468	33.8526
		13	-2.44856	10.4353	1	-44.6089	39.7117
		14	-11.0577	10.4353	0.999771	-53.218	31.1026
		15	-14.9677	10.4353	0.991762	-57.128	27.1926
		16	-29.18	10.4353	0.420537	-71.3403	12.9803
		17	-18.5103	10.4353	0.943783	-60.6706	23.65
		18	-24.5921	10.4353	0.682749	-66.7524	17.5682
		19	-26.5202	10.4353	0.570364	-68.6805	15.6401
		20	-23.2166	10.4353	0.758736	-65.3769	18.9437
	5	1	0.884982	10.4353	1	-41.2753	43.0453
		2	-3.05024	10.4353	1	-45.2105	39.1101
		3	-2.2529	10.4353	1	-44.4132	39.9074
		4	-0.822097	10.4353	1	-42.9824	41.3382
		6	-30.8103	10.4353	0.33895	-72.9706	11.35
		7	-38.8248	10.4353	0.0927275	-80.9851	3.33551
		8	-25.7948	10.4353	0.6129	-67.9551	16.3655
		9	-27.6698	10.4353	0.503814	-69.8301	14.4905
		10	-40.0043	10.4353	0.074812	-82.1646	2.15596
		11	-7.27829	10.4353	1	-49.4386	34.882
		12	-9.12979	10.4353	0.999984	-51.2901	33.0305
		13	-3.27066	10.4353	1	-45.431	38.8896
		14	-11.8798	10.4353	0.999419	-54.0401	30.2805
		15	-15.7898	10.4353	0.985969	-57.9501	26.3705
		16	-30.0021	10.4353	0.378159	-72.1624	12.1582
		17	-19.3324	10.4353	0.92203	-61.4927	22.8279
		18	-25.4142	10.4353	0.635179	-67.5745	16.7461
		19	-27.3423	10.4353	0.522581	-69.5026	14.818
		20	-24.0387	10.4353	0.714016	-66.199	18.1216
	6	1	31.6953	10.4353	0.299054	-10.465	73.8556
		2	27.7601	10.4353	0.498677	-14.4002	69.9204
		3	28.5574	10.4353	0.454115	-13.6029	70.7177
		4	29.9882	10.4353	0.378852	-12.1721	72.1485
		5	30.8103	10.4353	0.33895	-11.35	72.9706
		7	-8.01447	10.4353	0.999998	-50.1748	34.1458
		8	5.01553	10.4353	1	-37.1448	47.1758
		9	3.14053	10.4353	1	-39.0198	45.3008
		10	-9.19402	10.4353	0.999983	-51.3543	32.9663
		11	23.532	10.4353	0.741866	-18.6283	65.6923
		12	21.6805	10.4353	0.834285	-20.4798	63.8408
		13	27.5397	10.4353	0.511248	-14.6206	69.7
		14	18.9305	10.4353	0.933246	-23.2298	61.0908
		15	15.0205	10.4353	0.99146	-27.1398	57.1808
		16	0.808254	10.4353	1	-41.352	42.9685
		17	11.4779	10.4353	0.999626	-30.6824	53.6382
		18	5.39615	10.4353	1	-36.7641	47.5564
		19	3.46803	10.4353	1	-38.6923	45.6283
		20	6.77158	10.4353	1	-35.3887	48.9319
	7	1	39.7098	10.4353	0.0789654	-2.45052	81.8701
		2	35.7745	10.4353	0.157745	-6.38575	77.9348
		3	36.5719	10.4353	0.137802	-5.5884	78.7322
		4	38.0027	10.4353	0.107392	-4.1576	80.163
		5	38.8248	10.4353	0.0927275	-3.33551	80.9851
		6	8.01447	10.4353	0.999998	-34.1458	50.1748
		8	13.03	10.4353	0.998209	-29.1303	55.1903
		9	11.155	10.4353	0.999743	-31.0053	53.3153
		10	-1.17955	10.4353	1	-43.3398	40.9808
		11	31.5465	10.4353	0.305533	-10.6138	73.7068
		12	29.695	10.4353	0.393708	-12.4653	71.8553
		13	35.5541	10.4353	0.163665	-6.60617	77.7144
		14	26.945	10.4353	0.545576	-15.2153	69.1053
		15	23.035	10.4353	0.768268	-19.1253	65.1953
		16	8.82273	10.4353	0.999991	-33.3376	50.983
		17	19.4924	10.4353	0.917254	-22.6679	61.6526
		18	13.4106	10.4353	0.9975	-28.7497	55.5709
		19	11.4825	10.4353	0.999624	-30.6778	53.6428
		20	14.7861	10.4353	0.992738	-27.3742	56.9463
	8	1	26.6798	10.4353	0.561034	-15.4805	68.8401
		2	22.7445	10.4353	0.783208	-19.4158	64.9048
		3	23.5419	10.4353	0.741332	-18.6184	65.7022
		4	24.9727	10.4353	0.660852	-17.1876	67.133
		5	25.7948	10.4353	0.6129	-16.3655	67.9551
		6	-5.01553	10.4353	1	-47.1758	37.1448
		7	-13.03	10.4353	0.998209	-55.1903	29.1303
		9	-1.875	10.4353	1	-44.0353	40.2853
		10	-14.2095	10.4353	0.995239	-56.3698	27.9508
		11	18.5165	10.4353	0.943638	-23.6438	60.6768
		12	16.665	10.4353	0.976768	-25.4953	58.8253
		13	22.5241	10.4353	0.79428	-19.6362	64.6844
		14	13.915	10.4353	0.996214	-28.2453	56.0753
		15	10.005	10.4353	0.999942	-32.1553	52.1653
		16	-4.20727	10.4353	1	-46.3676	37.953
		17	6.46235	10.4353	1	-35.6979	48.6226
		18	0.380625	10.4353	1	-41.7797	42.5409
		19	-1.5475	10.4353	1	-43.7078	40.6128
		20	1.75605	10.4353	1	-40.4042	43.9163
	9	1	28.5548	10.4353	0.454261	-13.6055	70.7151
		2	24.6195	10.4353	0.681178	-17.5408	66.7798
		3	25.4169	10.4353	0.63502	-16.7434	67.5772
		4	26.8477	10.4353	0.551239	-15.3126	69.008
		5	27.6698	10.4353	0.503814	-14.4905	69.8301
		6	-3.14053	10.4353	1	-45.3008	39.0198
		7	-11.155	10.4353	0.999743	-53.3153	31.0053
		8	1.875	10.4353	1	-40.2853	44.0353
		10	-12.3345	10.4353	0.999073	-54.4948	29.8258
		11	20.3915	10.4353	0.887073	-21.7688	62.5518
		12	18.54	10.4353	0.943079	-23.6203	60.7003
		13	24.3991	10.4353	0.693738	-17.7612	66.5594
		14	15.79	10.4353	0.985967	-26.3703	57.9503
		15	11.88	10.4353	0.999419	-30.2803	54.0403
		16	-2.33227	10.4353	1	-44.4926	39.828
		17	8.33735	10.4353	0.999996	-33.8229	50.4976
		18	2.25562	10.4353	1	-39.9047	44.4159
		19	0.3275	10.4353	1	-41.8328	42.4878
		20	3.63105	10.4353	1	-38.5292	45.7913
	10	1	40.8893	10.4353	0.0635036	-1.27098	83.0496
		2	36.9541	10.4353	0.129029	-5.20621	79.1144
		3	37.7514	10.4353	0.112265	-4.40886	79.9117
		4	39.1822	10.4353	0.0869286	-2.97806	81.3425
		5	40.0043	10.4353	0.074812	-2.15596	82.1646
		6	9.19402	10.4353	0.999983	-32.9663	51.3543
		7	1.17955	10.4353	1	-40.9808	43.3398
		8	14.2095	10.4353	0.995239	-27.9508	56.3698
		9	12.3345	10.4353	0.999073	-29.8258	54.4948
		11	32.726	10.4353	0.256765	-9.43425	74.8863
		12	30.8745	10.4353	0.335946	-11.2858	73.0348
		13	36.7337	10.4353	0.134028	-5.42662	78.894
		14	28.1245	10.4353	0.478115	-14.0358	70.2848
		15	24.2145	10.4353	0.704167	-17.9458	66.3748
		16	10.0023	10.4353	0.999942	-32.158	52.1626
		17	20.6719	10.4353	0.876518	-21.4884	62.8322
		18	14.5902	10.4353	0.993685	-27.5701	56.7505
		19	12.662	10.4353	0.998726	-29.4983	54.8223
		20	15.9656	10.4353	0.984396	-26.1947	58.1259
	11	1	8.16327	10.4353	0.999997	-33.997	50.3236
		2	4.22805	10.4353	1	-37.9323	46.3883
		3	5.02539	10.4353	1	-37.1349	47.1857
		4	6.45619	10.4353	1	-35.7041	48.6165
		5	7.27829	10.4353	1	-34.882	49.4386
		6	-23.532	10.4353	0.741866	-65.6923	18.6283
		7	-31.5465	10.4353	0.305533	-73.7068	10.6138
		8	-18.5165	10.4353	0.943638	-60.6768	23.6438
		9	-20.3915	10.4353	0.887073	-62.5518	21.7688
		10	-32.726	10.4353	0.256765	-74.8863	9.43425
		12	-1.8515	10.4353	1	-44.0118	40.3088
		13	4.00763	10.4353	1	-38.1527	46.1679
		14	-4.6015	10.4353	1	-46.7618	37.5588
		15	-8.5115	10.4353	0.999995	-50.6718	33.6488
		16	-22.7238	10.4353	0.784262	-64.8841	19.4365
		17	-12.0541	10.4353	0.999303	-54.2144	30.1061
		18	-18.1359	10.4353	0.952176	-60.2962	24.0244
		19	-20.064	10.4353	0.898717	-62.2243	22.0963
		20	-16.7604	10.4353	0.975542	-58.9207	25.3998
	12	1	10.0148	10.4353	0.999941	-32.1455	52.1751
		2	6.07955	10.4353	1	-36.0808	48.2398
		3	6.87689	10.4353	1	-35.2834	49.0372
		4	8.30769	10.4353	0.999996	-33.8526	50.468
		5	9.12979	10.4353	0.999984	-33.0305	51.2901
		6	-21.6805	10.4353	0.834285	-63.8408	20.4798
		7	-29.695	10.4353	0.393708	-71.8553	12.4653
		8	-16.665	10.4353	0.976768	-58.8253	25.4953
		9	-18.54	10.4353	0.943079	-60.7003	23.6203
		10	-30.8745	10.4353	0.335946	-73.0348	11.2858
		11	1.8515	10.4353	1	-40.3088	44.0118
		13	5.85913	10.4353	1	-36.3012	48.0194
		14	-2.75	10.4353	1	-44.9103	39.4103
		15	-6.66	10.4353	1	-48.8203	35.5003
		16	-20.8723	10.4353	0.868652	-63.0326	21.288
		17	-10.2026	10.4353	0.999923	-52.3629	31.9576
		18	-16.2844	10.4353	0.981203	-58.4447	25.8759
		19	-18.2125	10.4353	0.950534	-60.3728	23.9478
		20	-14.9089	10.4353	0.992089	-57.0692	27.2513
	13	1	4.15564	10.4353	1	-38.0047	46.3159
		2	0.220415	10.4353	1	-41.9399	42.3807
		3	1.01776	10.4353	1	-41.1425	43.1781
		4	2.44856	10.4353	1	-39.7117	44.6089
		5	3.27066	10.4353	1	-38.8896	45.431
		6	-27.5397	10.4353	0.511248	-69.7	14.6206
		7	-35.5541	10.4353	0.163665	-77.7144	6.60617
		8	-22.5241	10.4353	0.79428	-64.6844	19.6362
		9	-24.3991	10.4353	0.693738	-66.5594	17.7612
		10	-36.7337	10.4353	0.134028	-78.894	5.42662
		11	-4.00763	10.4353	1	-46.1679	38.1527
		12	-5.85913	10.4353	1	-48.0194	36.3012
		14	-8.60913	10.4353	0.999994	-50.7694	33.5512
		15	-12.5191	10.4353	0.998889	-54.6794	29.6412
		16	-26.7314	10.4353	0.558019	-68.8917	15.4289
		17	-16.0618	10.4353	0.98348	-58.2221	26.0985
		18	-22.1435	10.4353	0.812815	-64.3038	20.0168
		19	-24.0716	10.4353	0.71218	-66.2319	18.0887
		20	-20.7681	10.4353	0.872776	-62.9284	21.3922
	14	1	12.7648	10.4353	0.998596	-29.3955	54.9251
		2	8.82955	10.4353	0.999991	-33.3308	50.9898
		3	9.62689	10.4353	0.999966	-32.5334	51.7872
		4	11.0577	10.4353	0.999771	-31.1026	53.218
		5	11.8798	10.4353	0.999419	-30.2805	54.0401
		6	-18.9305	10.4353	0.933246	-61.0908	23.2298
		7	-26.945	10.4353	0.545576	-69.1053	15.2153
		8	-13.915	10.4353	0.996214	-56.0753	28.2453
		9	-15.79	10.4353	0.985967	-57.9503	26.3703
		10	-28.1245	10.4353	0.478115	-70.2848	14.0358
		11	4.6015	10.4353	1	-37.5588	46.7618
		12	2.75	10.4353	1	-39.4103	44.9103
		13	8.60913	10.4353	0.999994	-33.5512	50.7694
		15	-3.91	10.4353	1	-46.0703	38.2503
		16	-18.1223	10.4353	0.952464	-60.2826	24.038
		17	-7.45265	10.4353	0.999999	-49.6129	34.7076
		18	-13.5344	10.4353	0.997225	-55.6947	28.6259
		19	-15.4625	10.4353	0.988567	-57.6228	26.6978
		20	-12.1589	10.4353	0.999223	-54.3192	30.0013
	15	1	16.6748	10.4353	0.976644	-25.4855	58.8351
		2	12.7395	10.4353	0.998629	-29.4208	54.8998
		3	13.5369	10.4353	0.997219	-28.6234	55.6972
		4	14.9677	10.4353	0.991762	-27.1926	57.128
		5	15.7898	10.4353	0.985969	-26.3705	57.9501
		6	-15.0205	10.4353	0.99146	-57.1808	27.1398
		7	-23.035	10.4353	0.768268	-65.1953	19.1253
		8	-10.005	10.4353	0.999942	-52.1653	32.1553
		9	-11.88	10.4353	0.999419	-54.0403	30.2803
		10	-24.2145	10.4353	0.704167	-66.3748	17.9458
		11	8.5115	10.4353	0.999995	-33.6488	50.6718
		12	6.66	10.4353	1	-35.5003	48.8203
		13	12.5191	10.4353	0.998889	-29.6412	54.6794
		14	3.91	10.4353	1	-38.2503	46.0703
		16	-14.2123	10.4353	0.995229	-56.3726	27.948
		17	-3.54265	10.4353	1	-45.7029	38.6176
		18	-9.62438	10.4353	0.999966	-51.7847	32.5359
		19	-11.5525	10.4353	0.999593	-53.7128	30.6078
		20	-8.24895	10.4353	0.999997	-50.4092	33.9113
	16	1	30.887	10.4353	0.335363	-11.2733	73.0473
		2	26.9518	10.4353	0.54518	-15.2085	69.1121
		3	27.7492	10.4353	0.499296	-14.4111	69.9095
		4	29.18	10.4353	0.420537	-12.9803	71.3403
		5	30.0021	10.4353	0.378159	-12.1582	72.1624
		6	-0.808254	10.4353	1	-42.9685	41.352
		7	-8.82273	10.4353	0.999991	-50.983	33.3376
		8	4.20727	10.4353	1	-37.953	46.3676
		9	2.33227	10.4353	1	-39.828	44.4926
		10	-10.0023	10.4353	0.999942	-52.1626	32.158
		11	22.7238	10.4353	0.784262	-19.4365	64.8841
		12	20.8723	10.4353	0.868652	-21.288	63.0326
		13	26.7314	10.4353	0.558019	-15.4289	68.8917
		14	18.1223	10.4353	0.952464	-24.038	60.2826
		15	14.2123	10.4353	0.995229	-27.948	56.3726
		17	10.6696	10.4353	0.999858	-31.4907	52.8299
		18	4.5879	10.4353	1	-37.5724	46.7482
		19	2.65977	10.4353	1	-39.5005	44.8201
		20	5.96333	10.4353	1	-36.197	48.1236
	17	1	20.2174	10.4353	0.893355	-21.9429	62.3777
		2	16.2822	10.4353	0.981226	-25.8781	58.4425
		3	17.0795	10.4353	0.971096	-25.0808	59.2398
		4	18.5103	10.4353	0.943783	-23.65	60.6706
		5	19.3324	10.4353	0.92203	-22.8279	61.4927
		6	-11.4779	10.4353	0.999626	-53.6382	30.6824
		7	-19.4924	10.4353	0.917254	-61.6526	22.6679
		8	-6.46235	10.4353	1	-48.6226	35.6979
		9	-8.33735	10.4353	0.999996	-50.4976	33.8229
		10	-20.6719	10.4353	0.876518	-62.8322	21.4884
		11	12.0541	10.4353	0.999303	-30.1061	54.2144
		12	10.2026	10.4353	0.999923	-31.9576	52.3629
		13	16.0618	10.4353	0.98348	-26.0985	58.2221
		14	7.45265	10.4353	0.999999	-34.7076	49.6129
		15	3.54265	10.4353	1	-38.6176	45.7029
		16	-10.6696	10.4353	0.999858	-52.8299	31.4907
		18	-6.08173	10.4353	1	-48.242	36.0786
		19	-8.00985	10.4353	0.999998	-50.1701	34.1504
		20	-4.7063	10.4353	1	-46.8666	37.454
	18	1	26.2991	10.4353	0.583314	-15.8611	68.4594
		2	22.3639	10.4353	0.802174	-19.7964	64.5242
		3	23.1613	10.4353	0.761657	-18.999	65.3216
		4	24.5921	10.4353	0.682749	-17.5682	66.7524
		5	25.4142	10.4353	0.635179	-16.7461	67.5745
		6	-5.39615	10.4353	1	-47.5564	36.7641
		7	-13.4106	10.4353	0.9975	-55.5709	28.7497
		8	-0.380625	10.4353	1	-42.5409	41.7797
		9	-2.25562	10.4353	1	-44.4159	39.9047
		10	-14.5902	10.4353	0.993685	-56.7505	27.5701
		11	18.1359	10.4353	0.952176	-24.0244	60.2962
		12	16.2844	10.4353	0.981203	-25.8759	58.4447
		13	22.1435	10.4353	0.812815	-20.0168	64.3038
		14	13.5344	10.4353	0.997225	-28.6259	55.6947
		15	9.62438	10.4353	0.999966	-32.5359	51.7847
		16	-4.5879	10.4353	1	-46.7482	37.5724
		17	6.08173	10.4353	1	-36.0786	48.242
		19	-1.92813	10.4353	1	-44.0884	40.2322
		20	1.37543	10.4353	1	-40.7849	43.5357
	19	1	28.2273	10.4353	0.472375	-13.933	70.3876
		2	24.292	10.4353	0.699799	-17.8683	66.4523
		3	25.0894	10.4353	0.654089	-17.0709	67.2497
		4	26.5202	10.4353	0.570364	-15.6401	68.6805
		5	27.3423	10.4353	0.522581	-14.818	69.5026
		6	-3.46803	10.4353	1	-45.6283	38.6923
		7	-11.4825	10.4353	0.999624	-53.6428	30.6778
		8	1.5475	10.4353	1	-40.6128	43.7078
		9	-0.3275	10.4353	1	-42.4878	41.8328
		10	-12.662	10.4353	0.998726	-54.8223	29.4983
		11	20.064	10.4353	0.898717	-22.0963	62.2243
		12	18.2125	10.4353	0.950534	-23.9478	60.3728
		13	24.0716	10.4353	0.71218	-18.0887	66.2319
		14	15.4625	10.4353	0.988567	-26.6978	57.6228
		15	11.5525	10.4353	0.999593	-30.6078	53.7128
		16	-2.65977	10.4353	1	-44.8201	39.5005
		17	8.00985	10.4353	0.999998	-34.1504	50.1701
		18	1.92813	10.4353	1	-40.2322	44.0884
		20	3.30355	10.4353	1	-38.8567	45.4638
	20	1	24.9237	10.4353	0.663683	-17.2366	67.084
		2	20.9885	10.4353	0.863967	-21.1718	63.1488
		3	21.7858	10.4353	0.82951	-20.3745	63.9461
		4	23.2166	10.4353	0.758736	-18.9437	65.3769
		5	24.0387	10.4353	0.714016	-18.1216	66.199
		6	-6.77158	10.4353	1	-48.9319	35.3887
		7	-14.7861	10.4353	0.992738	-56.9463	27.3742
		8	-1.75605	10.4353	1	-43.9163	40.4042
		9	-3.63105	10.4353	1	-45.7913	38.5292
		10	-15.9656	10.4353	0.984396	-58.1259	26.1947
		11	16.7604	10.4353	0.975542	-25.3998	58.9207
		12	14.9089	10.4353	0.992089	-27.2513	57.0692
		13	20.7681	10.4353	0.872776	-21.3922	62.9284
		14	12.1589	10.4353	0.999223	-30.0013	54.3192
		15	8.24895	10.4353	0.999997	-33.9113	50.4092
		16	-5.96333	10.4353	1	-48.1236	36.197
		17	4.7063	10.4353	1	-37.454	46.8666
		18	-1.37543	10.4353	1	-43.5357	40.7849
		19	-3.30355	10.4353	1	-45.4638	38.8567
Hatch_Rate	1	2	28.97999*	3.41342	6.26824e-06	15.1893	42.7707
		3	44.39993*	3.41342	4.79914e-09	30.6092	58.1906
		4	60.25069*	3.41342	2.51328e-11	46.46	74.0414
		5	75.17191*	3.41342	7.90179e-12	61.3812	88.9626
		6	-1.099	3.41342	1	-14.8897	12.6917
		7	22.66129*	3.41342	0.000225759	8.87057	36.452
		8	46.12882*	3.41342	2.4227e-09	32.3381	59.9195
		9	48.77485*	3.41342	8.87329e-10	34.9841	62.5656
		10	77.42884*	3.41342	7.8082e-12	63.6381	91.2196
		11	-0.395425	3.41342	1	-14.1861	13.3953
		12	27.55695*	3.41342	1.35843e-05	13.7662	41.3477
		13	46.93083*	3.41342	1.77734e-09	33.1401	60.7216
		14	59.62111*	3.41342	2.89569e-11	45.8304	73.4118
		15	76.47918*	3.41342	7.84039e-12	62.6885	90.2699
		16	-1.87179	3.41342	1	-15.6625	11.9189
		17	25.94844*	3.41342	3.33585e-05	12.1577	39.7392
		18	41.01129*	3.41342	1.95412e-08	27.2206	54.802
		19	48.35391*	3.41342	1.03756e-09	34.5632	62.1446
		20	76.72205*	3.41342	7.8314e-12	62.9313	90.5128
	2	1	-28.97999*	3.41342	6.26824e-06	-42.7707	-15.1893
		3	15.41993*	3.41342	0.0189802	1.62922	29.2106
		4	31.27069*	3.41342	1.88284e-06	17.48	45.0614
		5	46.19192*	3.41342	2.36397e-09	32.4012	59.9826
		6	-30.07900*	3.41342	3.49731e-06	-43.8697	-16.2883
		7	-6.31871	3.41342	0.922474	-20.1094	7.47201
		8	17.14882*	3.41342	0.00657726	3.35811	30.9395
		9	19.79486*	3.41342	0.00128327	6.00414	33.5856
		10	48.44884*	3.41342	1.00148e-09	34.6581	62.2396
		11	-29.37542*	3.41342	5.07418e-06	-43.1661	-15.5847
		12	-1.42304	3.41342	1	-15.2138	12.3677
		13	17.95084*	3.41342	0.00400579	4.16012	31.7416
		14	30.64112*	3.41342	2.60693e-06	16.8504	44.4318
		15	47.49918*	3.41342	1.43103e-09	33.7085	61.2899
		16	-30.85179*	3.41342	2.33697e-06	-44.6425	-17.0611
		17	-3.03156	3.41342	0.999981	-16.8223	10.7592
		18	12.0313	3.41342	0.132929	-1.75942	25.822
		19	19.37391*	3.41342	0.00166273	5.58319	33.1646
		20	47.74205*	3.41342	1.30538e-09	33.9513	61.5328
	3	1	-44.39993*	3.41342	4.79914e-09	-58.1906	-30.6092
		2	-15.41993*	3.41342	0.0189802	-29.2106	-1.62922
		4	15.85076*	3.41342	0.0146043	2.06005	29.6415
		5	30.77199*	3.41342	2.43564e-06	16.9813	44.5627
		6	-45.49893*	3.41342	3.10005e-09	-59.2896	-31.7082
		7	-21.73864*	3.41342	0.000392598	-35.5294	-7.94792
		8	1.72889	3.41342	1	-12.0618	15.5196
		9	4.37493	3.41342	0.997576	-9.41579	18.1656
		10	33.02891*	3.41342	7.74503e-07	19.2382	46.8196
		11	-44.79535*	3.41342	4.0967e-09	-58.5861	-31.0046
		12	-16.84297*	3.41342	0.00794336	-30.6337	-3.05226
		13	2.53091	3.41342	0.999999	-11.2598	16.3216
		14	15.22118*	3.41342	0.0214054	1.43047	29.0119
		15	32.07925*	3.41342	1.24678e-06	18.2885	45.87
		16	-46.27172*	3.41342	2.29183e-09	-60.0624	-32.481
		17	-18.45149*	3.41342	0.00293888	-32.2422	-4.66077
		18	-3.38863	3.41342	0.999905	-17.1793	10.4021
		19	3.95398	3.41342	0.999278	-9.83674	17.7447
		20	32.32212*	3.41342	1.10294e-06	18.5314	46.1128
	4	1	-60.25069*	3.41342	2.51328e-11	-74.0414	-46.46
		2	-31.27069*	3.41342	1.88284e-06	-45.0614	-17.48
		3	-15.85076*	3.41342	0.0146043	-29.6415	-2.06005
		5	14.92123*	3.41342	0.0256415	1.13051	28.7119
		6	-61.34969*	3.41342	2.00663e-11	-75.1404	-47.559
		7	-37.58940*	3.41342	8.84426e-08	-51.3801	-23.7987
		8	-14.12187*	3.41342	0.0412161	-27.9126	-0.331154
		9	-11.4758	3.41342	0.176926	-25.2666	2.31488
		10	17.17815*	3.41342	0.00645922	3.38743	30.9689
		11	-60.64611*	3.41342	2.30871e-11	-74.4368	-46.8554
		12	-32.69374*	3.41342	9.15318e-07	-46.4845	-18.903
		13	-13.3199	3.41342	0.0655278	-27.1106	0.470861
		14	-0.629579	3.41342	1	-14.4203	13.1611
		15	16.22849*	3.41342	0.0115909	2.43777	30.0192
		16	-62.12248*	3.41342	1.74533e-11	-75.9132	-48.3318
		17	-34.30225*	3.41342	4.14581e-07	-48.093	-20.5115
		18	-19.23940*	3.41342	0.00180647	-33.0301	-5.44868
		19	-11.8968	3.41342	0.142632	-25.6875	1.89393
		20	16.47136*	3.41342	0.00998525	2.68064	30.2621
	5	1	-75.17191*	3.41342	7.90179e-12	-88.9626	-61.3812
		2	-46.19192*	3.41342	2.36397e-09	-59.9826	-32.4012
		3	-30.77199*	3.41342	2.43564e-06	-44.5627	-16.9813
		4	-14.92123*	3.41342	0.0256415	-28.7119	-1.13051
		6	-76.27092*	3.41342	7.8485e-12	-90.0616	-62.4802
		7	-52.51063*	3.41342	2.35133e-10	-66.3013	-38.7199
		8	-29.04310*	3.41342	6.05974e-06	-42.8338	-15.2524
		9	-26.39706*	3.41342	2.58986e-05	-40.1878	-12.6063
		10	2.25692	3.41342	1	-11.5338	16.0476
		11	-75.56734*	3.41342	7.88059e-12	-89.3581	-61.7766
		12	-47.61496*	3.41342	1.36962e-09	-61.4057	-33.8242
		13	-28.24108*	3.41342	9.3425e-06	-42.0318	-14.4504
		14	-15.55080*	3.41342	0.0175311	-29.3415	-1.76009
		15	1.30726	3.41342	1	-12.4835	15.098
		16	-77.04371*	3.41342	7.82008e-12	-90.8344	-63.253
		17	-49.22348*	3.41342	7.5217e-10	-63.0142	-35.4328
		18	-34.16062*	3.41342	4.44092e-07	-47.9513	-20.3699
		19	-26.81801*	3.41342	2.046e-05	-40.6087	-13.0273
		20	1.55013	3.41342	1	-12.2406	15.3409
	6	1	1.099	3.41342	1	-12.6917	14.8897
		2	30.07900*	3.41342	3.49731e-06	16.2883	43.8697
		3	45.49893*	3.41342	3.10005e-09	31.7082	59.2896
		4	61.34969*	3.41342	2.00663e-11	47.559	75.1404
		5	76.27092*	3.41342	7.8485e-12	62.4802	90.0616
		7	23.76029*	3.41342	0.000117845	9.96957	37.551
		8	47.22782*	3.41342	1.58658e-09	33.4371	61.0185
		9	49.87385*	3.41342	5.93519e-10	36.0831	63.6646
		10	78.52784*	3.41342	7.781e-12	64.7371	92.3186
		11	0.703577	3.41342	1	-13.0871	14.4943
		12	28.65596*	3.41342	7.46208e-06	14.8652	42.4467
		13	48.02984*	3.41342	1.17134e-09	34.2391	61.8206
		14	60.72011*	3.41342	2.27358e-11	46.9294	74.5108
		15	77.57818*	3.41342	7.8042e-12	63.7875	91.3689
		16	-0.772793	3.41342	1	-14.5635	13.0179
		17	27.04744*	3.41342	1.80065e-05	13.2567	40.8382
		18	42.11029*	3.41342	1.22751e-08	28.3196	55.901
		19	49.45291*	3.41342	6.91619e-10	35.6622	63.2436
		20	77.82105*	3.41342	7.79754e-12	64.0303	91.6118
	7	1	-22.66129*	3.41342	0.000225759	-36.452	-8.87057
		2	6.31871	3.41342	0.922474	-7.47201	20.1094
		3	21.73864*	3.41342	0.000392598	7.94792	35.5294
		4	37.58940*	3.41342	8.84426e-08	23.7987	51.3801
		5	52.51063*	3.41342	2.35133e-10	38.7199	66.3013
		6	-23.76029*	3.41342	0.000117845	-37.551	-9.96957
		8	23.46753*	3.41342	0.000139985	9.67682	37.2582
		9	26.11357*	3.41342	3.0384e-05	12.3228	39.9043
		10	54.76755*	3.41342	1.12036e-10	40.9768	68.5583
		11	-23.05671*	3.41342	0.000178464	-36.8474	-9.26599
		12	4.89567	3.41342	0.991767	-8.89505	18.6864
		13	24.26955*	3.41342	8.7504e-05	10.4788	38.0603
		14	36.95982*	3.41342	1.18018e-07	23.1691	50.7505
		15	53.81789*	3.41342	1.52045e-10	40.0272	67.6086
		16	-24.53308*	3.41342	7.50805e-05	-38.3238	-10.7424
		17	3.28715	3.41342	0.999938	-10.5036	17.0779
		18	18.35001*	3.41342	0.00312925	4.55929	32.1407
		19	25.69262*	3.41342	3.8572e-05	11.9019	39.4833
		20	54.06076*	3.41342	1.40481e-10	40.27	67.8515
	8	1	-46.12882*	3.41342	2.4227e-09	-59.9195	-32.3381
		2	-17.14882*	3.41342	0.00657726	-30.9395	-3.35811
		3	-1.72889	3.41342	1	-15.5196	12.0618
		4	14.12187*	3.41342	0.0412161	0.331154	27.9126
		5	29.04310*	3.41342	6.05974e-06	15.2524	42.8338
		6	-47.22782*	3.41342	1.58658e-09	-61.0185	-33.4371
		7	-23.46753*	3.41342	0.000139985	-37.2582	-9.67682
		9	2.64603	3.41342	0.999998	-11.1447	16.4367
		10	31.30002*	3.41342	1.85469e-06	17.5093	45.0907
		11	-46.52424*	3.41342	2.07836e-09	-60.315	-32.7335
		12	-18.57187*	3.41342	0.00272808	-32.3626	-4.78115
		13	0.802015	3.41342	1	-12.9887	14.5927
		14	13.4923	3.41342	0.0593859	-0.298426	27.283
		15	30.35036*	3.41342	3.03364e-06	16.5596	44.1411
		16	-48.00061*	3.41342	1.18427e-09	-61.7913	-34.2099
		17	-20.18038*	3.41342	0.0010129	-33.9711	-6.38967
		18	-5.11753	3.41342	0.987169	-18.9082	8.67319
		19	2.22509	3.41342	1	-11.5656	16.0158
		20	30.59323*	3.41342	2.67268e-06	16.8025	44.3839
	9	1	-48.77485*	3.41342	8.87329e-10	-62.5656	-34.9841
		2	-19.79486*	3.41342	0.00128327	-33.5856	-6.00414
		3	-4.37493	3.41342	0.997576	-18.1656	9.41579
		4	11.4758	3.41342	0.176926	-2.31488	25.2666
		5	26.39706*	3.41342	2.58986e-05	12.6063	40.1878
		6	-49.87385*	3.41342	5.93519e-10	-63.6646	-36.0831
		7	-26.11357*	3.41342	3.0384e-05	-39.9043	-12.3228
		8	-2.64603	3.41342	0.999998	-16.4367	11.1447
		10	28.65399*	3.41342	7.47001e-06	14.8633	42.4447
		11	-49.17028*	3.41342	7.66995e-10	-62.961	-35.3796
		12	-21.21790*	3.41342	0.000537979	-35.0086	-7.42718
		13	-1.84402	3.41342	1	-15.6347	11.9467
		14	10.8463	3.41342	0.240372	-2.94446	24.637
		15	27.70433*	3.41342	1.25269e-05	13.9136	41.495
		16	-50.64665*	3.41342	4.49802e-10	-64.4374	-36.8559
		17	-22.82641*	3.41342	0.000204618	-36.6171	-9.0357
		18	-7.76356	3.41342	0.730847	-21.5543	6.02716
		19	-0.420946	3.41342	1	-14.2117	13.3698
		20	27.94720*	3.41342	1.09661e-05	14.1565	41.7379
	10	1	-77.42884*	3.41342	7.8082e-12	-91.2196	-63.6381
		2	-48.44884*	3.41342	1.00148e-09	-62.2396	-34.6581
		3	-33.02891*	3.41342	7.74503e-07	-46.8196	-19.2382
		4	-17.17815*	3.41342	0.00645922	-30.9689	-3.38743
		5	-2.25692	3.41342	1	-16.0476	11.5338
		6	-78.52784*	3.41342	7.781e-12	-92.3186	-64.7371
		7	-54.76755*	3.41342	1.12036e-10	-68.5583	-40.9768
		8	-31.30002*	3.41342	1.85469e-06	-45.0907	-17.5093
		9	-28.65399*	3.41342	7.47001e-06	-42.4447	-14.8633
		11	-77.82426*	3.41342	7.79743e-12	-91.615	-64.0335
		12	-49.87188*	3.41342	5.93942e-10	-63.6626	-36.0812
		13	-30.49800*	3.41342	2.80858e-06	-44.2887	-16.7073
		14	-17.80773*	3.41342	0.00437664	-31.5984	-4.01701
		15	-0.949661	3.41342	1	-14.7404	12.8411
		16	-79.30063*	3.41342	7.76645e-12	-93.0913	-65.5099
		17	-51.48040*	3.41342	3.35306e-10	-65.2711	-37.6897
		18	-36.41755*	3.41342	1.51727e-07	-50.2083	-22.6268
		19	-29.07493*	3.41342	5.95728e-06	-42.8656	-15.2842
		20	-0.706789	3.41342	1	-14.4975	13.0839
	11	1	0.395425	3.41342	1	-13.3953	14.1861
		2	29.37542*	3.41342	5.07418e-06	15.5847	43.1661
		3	44.79535*	3.41342	4.0967e-09	31.0046	58.5861
		4	60.64611*	3.41342	2.30871e-11	46.8554	74.4368
		5	75.56734*	3.41342	7.88059e-12	61.7766	89.3581
		6	-0.703577	3.41342	1	-14.4943	13.0871
		7	23.05671*	3.41342	0.000178464	9.26599	36.8474
		8	46.52424*	3.41342	2.07836e-09	32.7335	60.315
		9	49.17028*	3.41342	7.66995e-10	35.3796	62.961
		10	77.82426*	3.41342	7.79743e-12	64.0335	91.615
		12	27.95238*	3.41342	1.09351e-05	14.1617	41.7431
		13	47.32626*	3.41342	1.5282e-09	33.5355	61.117
		14	60.01653*	3.41342	2.64632e-11	46.2258	73.8073
		15	76.87460*	3.41342	7.82585e-12	63.0839	90.6653
		16	-1.47637	3.41342	1	-15.2671	12.3143
		17	26.34386*	3.41342	2.6685e-05	12.5531	40.1346
		18	41.40672*	3.41342	1.6513e-08	27.616	55.1974
		19	48.74933*	3.41342	8.9575e-10	34.9586	62.54
		20	77.11747*	3.41342	7.81775e-12	63.3268	90.9082
	12	1	-27.55695*	3.41342	1.35843e-05	-41.3477	-13.7662
		2	1.42304	3.41342	1	-12.3677	15.2138
		3	16.84297*	3.41342	0.00794336	3.05226	30.6337
		4	32.69374*	3.41342	9.15318e-07	18.903	46.4845
		5	47.61496*	3.41342	1.36962e-09	33.8242	61.4057
		6	-28.65596*	3.41342	7.46208e-06	-42.4467	-14.8652
		7	-4.89567	3.41342	0.991767	-18.6864	8.89505
		8	18.57187*	3.41342	0.00272808	4.78115	32.3626
		9	21.21790*	3.41342	0.000537979	7.42718	35.0086
		10	49.87188*	3.41342	5.93942e-10	36.0812	63.6626
		11	-27.95238*	3.41342	1.09351e-05	-41.7431	-14.1617
		13	19.37388*	3.41342	0.00166276	5.58316	33.1646
		14	32.06416*	3.41342	1.25634e-06	18.2734	45.8549
		15	48.92222*	3.41342	8.40305e-10	35.1315	62.7129
		16	-29.42875*	3.41342	4.93219e-06	-43.2195	-15.638
		17	-1.60852	3.41342	1	-15.3992	12.1822
		18	13.4543	3.41342	0.0606902	-0.336377	27.2451
		19	20.79695*	3.41342	0.000694911	7.00624	34.5877
		20	49.16510*	3.41342	7.68456e-10	35.3744	62.9558
	13	1	-46.93083*	3.41342	1.77734e-09	-60.7216	-33.1401
		2	-17.95084*	3.41342	0.00400579	-31.7416	-4.16012
		3	-2.53091	3.41342	0.999999	-16.3216	11.2598
		4	13.3199	3.41342	0.0655278	-0.470861	27.1106
		5	28.24108*	3.41342	9.3425e-06	14.4504	42.0318
		6	-48.02984*	3.41342	1.17134e-09	-61.8206	-34.2391
		7	-24.26955*	3.41342	8.7504e-05	-38.0603	-10.4788
		8	-0.802015	3.41342	1	-14.5927	12.9887
		9	1.84402	3.41342	1	-11.9467	15.6347
		10	30.49800*	3.41342	2.80858e-06	16.7073	44.2887
		11	-47.32626*	3.41342	1.5282e-09	-61.117	-33.5355
		12	-19.37388*	3.41342	0.00166276	-33.1646	-5.58316
		14	12.6903	3.41342	0.0932079	-1.10044	26.481
		15	29.54834*	3.41342	4.62853e-06	15.7576	43.3391
		16	-48.80263*	3.41342	8.78259e-10	-62.5933	-35.0119
		17	-20.98240*	3.41342	0.000620722	-34.7731	-7.19168
		18	-5.91954	3.41342	0.952996	-19.7103	7.87117
		19	1.42307	3.41342	1	-12.3676	15.2138
		20	29.79121*	3.41342	4.06994e-06	16.0005	43.5819
	14	1	-59.62111*	3.41342	2.89569e-11	-73.4118	-45.8304
		2	-30.64112*	3.41342	2.60693e-06	-44.4318	-16.8504
		3	-15.22118*	3.41342	0.0214054	-29.0119	-1.43047
		4	0.629579	3.41342	1	-13.1611	14.4203
		5	15.55080*	3.41342	0.0175311	1.76009	29.3415
		6	-60.72011*	3.41342	2.27358e-11	-74.5108	-46.9294
		7	-36.95982*	3.41342	1.18018e-07	-50.7505	-23.1691
		8	-13.4923	3.41342	0.0593859	-27.283	0.298426
		9	-10.8463	3.41342	0.240372	-24.637	2.94446
		10	17.80773*	3.41342	0.00437664	4.01701	31.5984
		11	-60.01653*	3.41342	2.64632e-11	-73.8073	-46.2258
		12	-32.06416*	3.41342	1.25634e-06	-45.8549	-18.2734
		13	-12.6903	3.41342	0.0932079	-26.481	1.10044
		15	16.85807*	3.41342	0.00786978	3.06735	30.6488
		16	-61.49290*	3.41342	1.95315e-11	-75.2836	-47.7022
		17	-33.67267*	3.41342	5.63611e-07	-47.4634	-19.882
		18	-18.60982*	3.41342	0.00266482	-32.4005	-4.8191
		19	-11.2672	3.41342	0.196274	-25.0579	2.52351
		20	17.10094*	3.41342	0.00677463	3.31022	30.8917
	15	1	-76.47918*	3.41342	7.84039e-12	-90.2699	-62.6885
		2	-47.49918*	3.41342	1.43103e-09	-61.2899	-33.7085
		3	-32.07925*	3.41342	1.24678e-06	-45.87	-18.2885
		4	-16.22849*	3.41342	0.0115909	-30.0192	-2.43777
		5	-1.30726	3.41342	1	-15.098	12.4835
		6	-77.57818*	3.41342	7.8042e-12	-91.3689	-63.7875
		7	-53.81789*	3.41342	1.52045e-10	-67.6086	-40.0272
		8	-30.35036*	3.41342	3.03364e-06	-44.1411	-16.5596
		9	-27.70433*	3.41342	1.25269e-05	-41.495	-13.9136
		10	0.949661	3.41342	1	-12.8411	14.7404
		11	-76.87460*	3.41342	7.82585e-12	-90.6653	-63.0839
		12	-48.92222*	3.41342	8.40305e-10	-62.7129	-35.1315
		13	-29.54834*	3.41342	4.62853e-06	-43.3391	-15.7576
		14	-16.85807*	3.41342	0.00786978	-30.6488	-3.06735
		16	-78.35097*	3.41342	7.78466e-12	-92.1417	-64.5603
		17	-50.53074*	3.41342	4.6876e-10	-64.3215	-36.74
		18	-35.46788*	3.41342	2.3707e-07	-49.2586	-21.6772
		19	-28.12527*	3.41342	9.95041e-06	-41.916	-14.3346
		20	0.242872	3.41342	1	-13.5478	14.0336
	16	1	1.87179	3.41342	1	-11.9189	15.6625
		2	30.85179*	3.41342	2.33697e-06	17.0611	44.6425
		3	46.27172*	3.41342	2.29183e-09	32.481	60.0624
		4	62.12248*	3.41342	1.74533e-11	48.3318	75.9132
		5	77.04371*	3.41342	7.82008e-12	63.253	90.8344
		6	0.772793	3.41342	1	-13.0179	14.5635
		7	24.53308*	3.41342	7.50805e-05	10.7424	38.3238
		8	48.00061*	3.41342	1.18427e-09	34.2099	61.7913
		9	50.64665*	3.41342	4.49802e-10	36.8559	64.4374
		10	79.30063*	3.41342	7.76645e-12	65.5099	93.0913
		11	1.47637	3.41342	1	-12.3143	15.2671
		12	29.42875*	3.41342	4.93219e-06	15.638	43.2195
		13	48.80263*	3.41342	8.78259e-10	35.0119	62.5933
		14	61.49290*	3.41342	1.95315e-11	47.7022	75.2836
		15	78.35097*	3.41342	7.78466e-12	64.5603	92.1417
		17	27.82023*	3.41342	1.17553e-05	14.0295	41.6109
		18	42.88309*	3.41342	8.90128e-09	29.0924	56.6738
		19	50.22570*	3.41342	5.22833e-10	36.435	64.0164
		20	78.59384*	3.41342	7.77955e-12	64.8031	92.3846
	17	1	-25.94844*	3.41342	3.33585e-05	-39.7392	-12.1577
		2	3.03156	3.41342	0.999981	-10.7592	16.8223
		3	18.45149*	3.41342	0.00293888	4.66077	32.2422
		4	34.30225*	3.41342	4.14581e-07	20.5115	48.093
		5	49.22348*	3.41342	7.5217e-10	35.4328	63.0142
		6	-27.04744*	3.41342	1.80065e-05	-40.8382	-13.2567
		7	-3.28715	3.41342	0.999938	-17.0779	10.5036
		8	20.18038*	3.41342	0.0010129	6.38967	33.9711
		9	22.82641*	3.41342	0.000204618	9.0357	36.6171
		10	51.48040*	3.41342	3.35306e-10	37.6897	65.2711
		11	-26.34386*	3.41342	2.6685e-05	-40.1346	-12.5531
		12	1.60852	3.41342	1	-12.1822	15.3992
		13	20.98240*	3.41342	0.000620722	7.19168	34.7731
		14	33.67267*	3.41342	5.63611e-07	19.882	47.4634
		15	50.53074*	3.41342	4.6876e-10	36.74	64.3215
		16	-27.82023*	3.41342	1.17553e-05	-41.6109	-14.0295
		18	15.06286*	3.41342	0.0235493	1.27214	28.8536
		19	22.40547*	3.41342	0.000263019	8.61475	36.1962
		20	50.77361*	3.41342	4.29966e-10	36.9829	64.5643
	18	1	-41.01129*	3.41342	1.95412e-08	-54.802	-27.2206
		2	-12.0313	3.41342	0.132929	-25.822	1.75942
		3	3.38863	3.41342	0.999905	-10.4021	17.1793
		4	19.23940*	3.41342	0.00180647	5.44868	33.0301
		5	34.16062*	3.41342	4.44092e-07	20.3699	47.9513
		6	-42.11029*	3.41342	1.22751e-08	-55.901	-28.3196
		7	-18.35001*	3.41342	0.00312925	-32.1407	-4.55929
		8	5.11753	3.41342	0.987169	-8.67319	18.9082
		9	7.76356	3.41342	0.730847	-6.02716	21.5543
		10	36.41755*	3.41342	1.51727e-07	22.6268	50.2083
		11	-41.40672*	3.41342	1.6513e-08	-55.1974	-27.616
		12	-13.4543	3.41342	0.0606902	-27.2451	0.336377
		13	5.91954	3.41342	0.952996	-7.87117	19.7103
		14	18.60982*	3.41342	0.00266482	4.8191	32.4005
		15	35.46788*	3.41342	2.3707e-07	21.6772	49.2586
		16	-42.88309*	3.41342	8.90128e-09	-56.6738	-29.0924
		17	-15.06286*	3.41342	0.0235493	-28.8536	-1.27214
		19	7.34261	3.41342	0.798074	-6.4481	21.1333
		20	35.71076*	3.41342	2.11337e-07	21.92	49.5015
	19	1	-48.35391*	3.41342	1.03756e-09	-62.1446	-34.5632
		2	-19.37391*	3.41342	0.00166273	-33.1646	-5.58319
		3	-3.95398	3.41342	0.999278	-17.7447	9.83674
		4	11.8968	3.41342	0.142632	-1.89393	25.6875
		5	26.81801*	3.41342	2.046e-05	13.0273	40.6087
		6	-49.45291*	3.41342	6.91619e-10	-63.2436	-35.6622
		7	-25.69262*	3.41342	3.8572e-05	-39.4833	-11.9019
		8	-2.22509	3.41342	1	-16.0158	11.5656
		9	0.420946	3.41342	1	-13.3698	14.2117
		10	29.07493*	3.41342	5.95728e-06	15.2842	42.8656
		11	-48.74933*	3.41342	8.9575e-10	-62.54	-34.9586
		12	-20.79695*	3.41342	0.000694911	-34.5877	-7.00624
		13	-1.42307	3.41342	1	-15.2138	12.3676
		14	11.2672	3.41342	0.196274	-2.52351	25.0579
		15	28.12527*	3.41342	9.95041e-06	14.3346	41.916
		16	-50.22570*	3.41342	5.22833e-10	-64.0164	-36.435
		17	-22.40547*	3.41342	0.000263019	-36.1962	-8.61475
		18	-7.34261	3.41342	0.798074	-21.1333	6.4481
		20	28.36814*	3.41342	8.71949e-06	14.5774	42.1589
	20	1	-76.72205*	3.41342	7.8314e-12	-90.5128	-62.9313
		2	-47.74205*	3.41342	1.30538e-09	-61.5328	-33.9513
		3	-32.32212*	3.41342	1.10294e-06	-46.1128	-18.5314
		4	-16.47136*	3.41342	0.00998525	-30.2621	-2.68064
		5	-1.55013	3.41342	1	-15.3409	12.2406
		6	-77.82105*	3.41342	7.79754e-12	-91.6118	-64.0303
		7	-54.06076*	3.41342	1.40481e-10	-67.8515	-40.27
		8	-30.59323*	3.41342	2.67268e-06	-44.3839	-16.8025
		9	-27.94720*	3.41342	1.09661e-05	-41.7379	-14.1565
		10	0.706789	3.41342	1	-13.0839	14.4975
		11	-77.11747*	3.41342	7.81775e-12	-90.9082	-63.3268
		12	-49.16510*	3.41342	7.68456e-10	-62.9558	-35.3744
		13	-29.79121*	3.41342	4.06994e-06	-43.5819	-16.0005
		14	-17.10094*	3.41342	0.00677463	-30.8917	-3.31022
		15	-0.242872	3.41342	1	-14.0336	13.5478
		16	-78.59384*	3.41342	7.77955e-12	-92.3846	-64.8031
		17	-50.77361*	3.41342	4.29966e-10	-64.5643	-36.9829
		18	-35.71076*	3.41342	2.11337e-07	-49.5015	-21.92
		19	-28.36814*	3.41342	8.71949e-06	-42.1589	-14.5774
Induced_Sterility	1	2	-36.18165*	3.80756	1.04139e-06	-51.5647	-20.7985
		3	-55.43349*	3.80756	6.33205e-10	-70.8166	-40.0504
		4	-75.22324*	3.80756	9.67926e-12	-90.6063	-59.8401
		5	-93.85245*	3.80756	7.72404e-12	-109.236	-78.4693
		6	0	3.80756	1	-15.3831	15.3831
		7	-29.79997*	3.80756	2.16688e-05	-45.1831	-14.4169
		8	-58.48342*	3.80756	2.41714e-10	-73.8665	-43.1003
		9	-61.71756*	3.80756	9.40045e-11	-77.1007	-46.3345
		10	-96.74022*	3.80756	7.71727e-12	-112.123	-81.3571
		11	0	3.80756	1	-15.3831	15.3831
		12	-34.72722*	3.80756	2.02165e-06	-50.1103	-19.3441
		13	-58.79676*	3.80756	2.19743e-10	-74.1799	-43.4137
		14	-74.56279*	3.80756	1.00493e-11	-89.9459	-59.1797
		15	-95.50676*	3.80756	7.71982e-12	-110.89	-80.1237
		16	0	3.80756	1	-15.3831	15.3831
		17	-33.94241*	3.80756	2.91176e-06	-49.3255	-18.5593
		18	-52.31847*	3.80756	1.79661e-09	-67.7016	-36.9354
		19	-61.27615*	3.80756	1.06334e-10	-76.6593	-45.893
		20	-95.88411*	3.80756	7.71883e-12	-111.267	-80.501
	2	1	36.18165*	3.80756	1.04139e-06	20.7985	51.5647
		3	-19.25185*	3.80756	0.00614461	-34.635	-3.86875
		4	-39.04159*	3.80756	2.96226e-07	-54.4247	-23.6585
		5	-57.67081*	3.80756	3.10524e-10	-73.0539	-42.2877
		6	36.18165*	3.80756	1.04139e-06	20.7985	51.5647
		7	6.38168	3.80756	0.964538	-9.00142	21.7648
		8	-22.30178*	3.80756	0.0011361	-37.6849	-6.91867
		9	-25.53592*	3.80756	0.000196728	-40.919	-10.1528
		10	-60.55858*	3.80756	1.30466e-10	-75.9417	-45.1755
		11	36.18165*	3.80756	1.04139e-06	20.7985	51.5647
		12	1.45443	3.80756	1	-13.9287	16.8375
		13	-22.61512*	3.80756	0.000956394	-37.9982	-7.23201
		14	-38.38114*	3.80756	3.93862e-07	-53.7642	-22.998
		15	-59.32511*	3.80756	1.87432e-10	-74.7082	-43.942
		16	36.18165*	3.80756	1.04139e-06	20.7985	51.5647
		17	2.23924	3.80756	1	-13.1439	17.6223
		18	-16.13682*	3.80756	0.0336348	-31.5199	-0.753718
		19	-25.09451*	3.80756	0.000249039	-40.4776	-9.7114
		20	-59.70246*	3.80756	1.6754e-10	-75.0856	-44.3194
	3	1	55.43349*	3.80756	6.33205e-10	40.0504	70.8166
		2	19.25185*	3.80756	0.00614461	3.86875	34.635
		4	-19.78974*	3.80756	0.00456051	-35.1728	-4.40664
		5	-38.41896*	3.80756	3.87456e-07	-53.8021	-23.0359
		6	55.43349*	3.80756	6.33205e-10	40.0504	70.8166
		7	25.63353*	3.80756	0.000186765	10.2504	41.0166
		8	-3.04993	3.80756	0.999996	-18.433	12.3332
		9	-6.28407	3.80756	0.96892	-21.6672	9.09903
		10	-41.30673*	3.80756	1.1422e-07	-56.6898	-25.9236
		11	55.43349*	3.80756	6.33205e-10	40.0504	70.8166
		12	20.70628*	3.80756	0.00274331	5.32317	36.0894
		13	-3.36327	3.80756	0.999982	-18.7464	12.0198
		14	-19.12929*	3.80756	0.00657607	-34.5124	-3.74619
		15	-40.07326*	3.80756	1.91045e-07	-55.4564	-24.6902
		16	55.43349*	3.80756	6.33205e-10	40.0504	70.8166
		17	21.49109*	3.80756	0.00177661	6.10798	36.8742
		18	3.11503	3.80756	0.999994	-12.2681	18.4981
		19	-5.84266	3.80756	0.983951	-21.2258	9.54045
		20	-40.45061*	3.80756	1.6304e-07	-55.8337	-25.0675
	4	1	75.22324*	3.80756	9.67926e-12	59.8401	90.6063
		2	39.04159*	3.80756	2.96226e-07	23.6585	54.4247
		3	19.78974*	3.80756	0.00456051	4.40664	35.1728
		5	-18.62921*	3.80756	0.00867059	-34.0123	-3.24611
		6	75.22324*	3.80756	9.67926e-12	59.8401	90.6063
		7	45.42327*	3.80756	2.21271e-08	30.0402	60.8064
		8	16.73982*	3.80756	0.0243542	1.35671	32.1229
		9	13.5057	3.80756	0.127679	-1.87743	28.8888
		10	-21.51698*	3.80756	0.00175137	-36.9001	-6.13388
		11	75.22324*	3.80756	9.67926e-12	59.8401	90.6063
		12	40.49602*	3.80756	1.59971e-07	25.1129	55.8791
		13	16.42648*	3.80756	0.0288186	1.04337	31.8096
		14	0.660452	3.80756	1	-14.7227	16.0436
		15	-20.28352*	3.80756	0.00346798	-35.6666	-4.90041
		16	75.22324*	3.80756	9.67926e-12	59.8401	90.6063
		17	41.28083*	3.80756	1.15447e-07	25.8977	56.6639
		18	22.90477*	3.80756	0.000815953	7.52167	38.2879
		19	13.9471	3.80756	0.103244	-1.43602	29.3302
		20	-20.66087*	3.80756	0.00281323	-36.044	-5.27777
	5	1	93.85245*	3.80756	7.72404e-12	78.4693	109.236
		2	57.67081*	3.80756	3.10524e-10	42.2877	73.0539
		3	38.41896*	3.80756	3.87456e-07	23.0359	53.8021
		4	18.62921*	3.80756	0.00867059	3.24611	34.0123
		6	93.85245*	3.80756	7.72404e-12	78.4693	109.236
		7	64.05249*	3.80756	5.08233e-11	48.6694	79.4356
		8	35.36903*	3.80756	1.50554e-06	19.9859	50.7521
		9	32.13489*	3.80756	6.87347e-06	16.7518	47.518
		10	-2.88777	3.80756	0.999998	-18.2709	12.4953
		11	93.85245*	3.80756	7.72404e-12	78.4693	109.236
		12	59.12524*	3.80756	1.99001e-10	43.7421	74.5083
		13	35.05569*	3.80756	1.73786e-06	19.6726	50.4388
		14	19.28966*	3.80756	0.00601724	3.90656	34.6728
		15	-1.65431	3.80756	1	-17.0374	13.7288
		16	93.85245*	3.80756	7.72404e-12	78.4693	109.236
		17	59.91004*	3.80756	1.57592e-10	44.5269	75.2931
		18	41.53398*	3.80756	1.04013e-07	26.1509	56.9171
		19	32.57630*	3.80756	5.55949e-06	17.1932	47.9594
		20	-2.03166	3.80756	1	-17.4148	13.3514
	6	1	0	3.80756	1	-15.3831	15.3831
		2	-36.18165*	3.80756	1.04139e-06	-51.5647	-20.7985
		3	-55.43349*	3.80756	6.33205e-10	-70.8166	-40.0504
		4	-75.22324*	3.80756	9.67926e-12	-90.6063	-59.8401
		5	-93.85245*	3.80756	7.72404e-12	-109.236	-78.4693
		7	-29.79997*	3.80756	2.16688e-05	-45.1831	-14.4169
		8	-58.48342*	3.80756	2.41714e-10	-73.8665	-43.1003
		9	-61.71756*	3.80756	9.40045e-11	-77.1007	-46.3345
		10	-96.74022*	3.80756	7.71727e-12	-112.123	-81.3571
		11	0	3.80756	1	-15.3831	15.3831
		12	-34.72722*	3.80756	2.02165e-06	-50.1103	-19.3441
		13	-58.79676*	3.80756	2.19743e-10	-74.1799	-43.4137
		14	-74.56279*	3.80756	1.00493e-11	-89.9459	-59.1797
		15	-95.50676*	3.80756	7.71982e-12	-110.89	-80.1237
		16	0	3.80756	1	-15.3831	15.3831
		17	-33.94241*	3.80756	2.91176e-06	-49.3255	-18.5593
		18	-52.31847*	3.80756	1.79661e-09	-67.7016	-36.9354
		19	-61.27615*	3.80756	1.06334e-10	-76.6593	-45.893
		20	-95.88411*	3.80756	7.71883e-12	-111.267	-80.501
	7	1	29.79997*	3.80756	2.16688e-05	14.4169	45.1831
		2	-6.38168	3.80756	0.964538	-21.7648	9.00142
		3	-25.63353*	3.80756	0.000186765	-41.0166	-10.2504
		4	-45.42327*	3.80756	2.21271e-08	-60.8064	-30.0402
		5	-64.05249*	3.80756	5.08233e-11	-79.4356	-48.6694
		6	29.79997*	3.80756	2.16688e-05	14.4169	45.1831
		8	-28.68346*	3.80756	3.80998e-05	-44.0666	-13.3004
		9	-31.91760*	3.80756	7.63452e-06	-47.3007	-16.5345
		10	-66.94026*	3.80756	2.64969e-11	-82.3234	-51.5572
		11	29.79997*	3.80756	2.16688e-05	14.4169	45.1831
		12	-4.92725	3.80756	0.997294	-20.3104	10.4559
		13	-28.99680*	3.80756	3.24873e-05	-44.3799	-13.6137
		14	-44.76282*	3.80756	2.85766e-08	-60.1459	-29.3797
		15	-65.70679*	3.80756	3.44021e-11	-81.0899	-50.3237
		16	29.79997*	3.80756	2.16688e-05	14.4169	45.1831
		17	-4.14244	3.80756	0.999676	-19.5255	11.2407
		18	-22.51850*	3.80756	0.0010085	-37.9016	-7.1354
		19	-31.47619*	3.80756	9.46095e-06	-46.8593	-16.0931
		20	-66.08414*	3.80756	3.16634e-11	-81.4672	-50.701
	8	1	58.48342*	3.80756	2.41714e-10	43.1003	73.8665
		2	22.30178*	3.80756	0.0011361	6.91867	37.6849
		3	3.04993	3.80756	0.999996	-12.3332	18.433
		4	-16.73982*	3.80756	0.0243542	-32.1229	-1.35671
		5	-35.36903*	3.80756	1.50554e-06	-50.7521	-19.9859
		6	58.48342*	3.80756	2.41714e-10	43.1003	73.8665
		7	28.68346*	3.80756	3.80998e-05	13.3004	44.0666
		9	-3.23414	3.80756	0.99999	-18.6172	12.149
		10	-38.25680*	3.80756	4.15713e-07	-53.6399	-22.8737
		11	58.48342*	3.80756	2.41714e-10	43.1003	73.8665
		12	23.75620*	3.80756	0.000512758	8.3731	39.1393
		13	-0.313339	3.80756	1	-15.6964	15.0698
		14	-16.07937*	3.80756	0.0346773	-31.4625	-0.696262
		15	-37.02334*	3.80756	7.14724e-07	-52.4064	-21.6402
		16	58.48342*	3.80756	2.41714e-10	43.1003	73.8665
		17	24.54101*	3.80756	0.000335294	9.15791	39.9241
		18	6.16495	3.80756	0.973717	-9.21815	21.5481
		19	-2.79273	3.80756	0.999999	-18.1758	12.5904
		20	-37.40069*	3.80756	6.04798e-07	-52.7838	-22.0176
	9	1	61.71756*	3.80756	9.40045e-11	46.3345	77.1007
		2	25.53592*	3.80756	0.000196728	10.1528	40.919
		3	6.28407	3.80756	0.96892	-9.09903	21.6672
		4	-13.5057	3.80756	0.127679	-28.8888	1.87743
		5	-32.13489*	3.80756	6.87347e-06	-47.518	-16.7518
		6	61.71756*	3.80756	9.40045e-11	46.3345	77.1007
		7	31.91760*	3.80756	7.63452e-06	16.5345	47.3007
		8	3.23414	3.80756	0.99999	-12.149	18.6172
		10	-35.02266*	3.80756	1.76443e-06	-50.4058	-19.6396
		11	61.71756*	3.80756	9.40045e-11	46.3345	77.1007
		12	26.99035*	3.80756	9.13119e-05	11.6072	42.3735
		13	2.9208	3.80756	0.999998	-12.4623	18.3039
		14	-12.8452	3.80756	0.173425	-28.2283	2.53788
		15	-33.78919*	3.80756	3.1285e-06	-49.1723	-18.4061
		16	61.71756*	3.80756	9.40045e-11	46.3345	77.1007
		17	27.77516*	3.80756	6.07298e-05	12.3921	43.1583
		18	9.3991	3.80756	0.61494	-5.98401	24.7822
		19	0.441413	3.80756	1	-14.9417	15.8245
		20	-34.16654*	3.80756	2.62234e-06	-49.5496	-18.7834
	10	1	96.74022*	3.80756	7.71727e-12	81.3571	112.123
		2	60.55858*	3.80756	1.30466e-10	45.1755	75.9417
		3	41.30673*	3.80756	1.1422e-07	25.9236	56.6898
		4	21.51698*	3.80756	0.00175137	6.13388	36.9001
		5	2.88777	3.80756	0.999998	-12.4953	18.2709
		6	96.74022*	3.80756	7.71727e-12	81.3571	112.123
		7	66.94026*	3.80756	2.64969e-11	51.5572	82.3234
		8	38.25680*	3.80756	4.15713e-07	22.8737	53.6399
		9	35.02266*	3.80756	1.76443e-06	19.6396	50.4058
		11	96.74022*	3.80756	7.71727e-12	81.3571	112.123
		12	62.01300*	3.80756	8.66615e-11	46.6299	77.3961
		13	37.94346*	3.80756	4.76549e-07	22.5604	53.3266
		14	22.17743*	3.80756	0.00121657	6.79433	37.5605
		15	1.23346	3.80756	1	-14.1496	16.6166
		16	96.74022*	3.80756	7.71727e-12	81.3571	112.123
		17	62.79781*	3.80756	7.01569e-11	47.4147	78.1809
		18	44.42175*	3.80756	3.2648e-08	29.0386	59.8049
		19	35.46407*	3.80756	1.44164e-06	20.081	50.8472
		20	0.856112	3.80756	1	-14.527	16.2392
	11	1	0	3.80756	1	-15.3831	15.3831
		2	-36.18165*	3.80756	1.04139e-06	-51.5647	-20.7985
		3	-55.43349*	3.80756	6.33205e-10	-70.8166	-40.0504
		4	-75.22324*	3.80756	9.67926e-12	-90.6063	-59.8401
		5	-93.85245*	3.80756	7.72404e-12	-109.236	-78.4693
		6	0	3.80756	1	-15.3831	15.3831
		7	-29.79997*	3.80756	2.16688e-05	-45.1831	-14.4169
		8	-58.48342*	3.80756	2.41714e-10	-73.8665	-43.1003
		9	-61.71756*	3.80756	9.40045e-11	-77.1007	-46.3345
		10	-96.74022*	3.80756	7.71727e-12	-112.123	-81.3571
		12	-34.72722*	3.80756	2.02165e-06	-50.1103	-19.3441
		13	-58.79676*	3.80756	2.19743e-10	-74.1799	-43.4137
		14	-74.56279*	3.80756	1.00493e-11	-89.9459	-59.1797
		15	-95.50676*	3.80756	7.71982e-12	-110.89	-80.1237
		16	0	3.80756	1	-15.3831	15.3831
		17	-33.94241*	3.80756	2.91176e-06	-49.3255	-18.5593
		18	-52.31847*	3.80756	1.79661e-09	-67.7016	-36.9354
		19	-61.27615*	3.80756	1.06334e-10	-76.6593	-45.893
		20	-95.88411*	3.80756	7.71883e-12	-111.267	-80.501
	12	1	34.72722*	3.80756	2.02165e-06	19.3441	50.1103
		2	-1.45443	3.80756	1	-16.8375	13.9287
		3	-20.70628*	3.80756	0.00274331	-36.0894	-5.32317
		4	-40.49602*	3.80756	1.59971e-07	-55.8791	-25.1129
		5	-59.12524*	3.80756	1.99001e-10	-74.5083	-43.7421
		6	34.72722*	3.80756	2.02165e-06	19.3441	50.1103
		7	4.92725	3.80756	0.997294	-10.4559	20.3104
		8	-23.75620*	3.80756	0.000512758	-39.1393	-8.3731
		9	-26.99035*	3.80756	9.13119e-05	-42.3735	-11.6072
		10	-62.01300*	3.80756	8.66615e-11	-77.3961	-46.6299
		11	34.72722*	3.80756	2.02165e-06	19.3441	50.1103
		13	-24.06954*	3.80756	0.000432587	-39.4526	-8.68644
		14	-39.83557*	3.80756	2.11216e-07	-55.2187	-24.4525
		15	-60.77954*	3.80756	1.22442e-10	-76.1626	-45.3964
		16	34.72722*	3.80756	2.02165e-06	19.3441	50.1103
		17	0.784809	3.80756	1	-14.5983	16.1679
		18	-17.59125*	3.80756	0.0153391	-32.9744	-2.20815
		19	-26.54893*	3.80756	0.000115083	-41.932	-11.1658
		20	-61.15689*	3.80756	1.09972e-10	-76.54	-45.7738
	13	1	58.79676*	3.80756	2.19743e-10	43.4137	74.1799
		2	22.61512*	3.80756	0.000956394	7.23201	37.9982
		3	3.36327	3.80756	0.999982	-12.0198	18.7464
		4	-16.42648*	3.80756	0.0288186	-31.8096	-1.04337
		5	-35.05569*	3.80756	1.73786e-06	-50.4388	-19.6726
		6	58.79676*	3.80756	2.19743e-10	43.4137	74.1799
		7	28.99680*	3.80756	3.24873e-05	13.6137	44.3799
		8	0.313339	3.80756	1	-15.0698	15.6964
		9	-2.9208	3.80756	0.999998	-18.3039	12.4623
		10	-37.94346*	3.80756	4.76549e-07	-53.3266	-22.5604
		11	58.79676*	3.80756	2.19743e-10	43.4137	74.1799
		12	24.06954*	3.80756	0.000432587	8.68644	39.4526
		14	-15.76603*	3.80756	0.0409237	-31.1491	-0.382923
		15	-36.71000*	3.80756	8.21713e-07	-52.0931	-21.3269
		16	58.79676*	3.80756	2.19743e-10	43.4137	74.1799
		17	24.85435*	3.80756	0.000283274	9.47125	40.2375
		18	6.47829	3.80756	0.959782	-8.90481	21.8614
		19	-2.47939	3.80756	1	-17.8625	12.9037
		20	-37.08735*	3.80756	6.94707e-07	-52.4705	-21.7042
	14	1	74.56279*	3.80756	1.00493e-11	59.1797	89.9459
		2	38.38114*	3.80756	3.93862e-07	22.998	53.7642
		3	19.12929*	3.80756	0.00657607	3.74619	34.5124
		4	-0.660452	3.80756	1	-16.0436	14.7227
		5	-19.28966*	3.80756	0.00601724	-34.6728	-3.90656
		6	74.56279*	3.80756	1.00493e-11	59.1797	89.9459
		7	44.76282*	3.80756	2.85766e-08	29.3797	60.1459
		8	16.07937*	3.80756	0.0346773	0.696262	31.4625
		9	12.8452	3.80756	0.173425	-2.53788	28.2283
		10	-22.17743*	3.80756	0.00121657	-37.5605	-6.79433
		11	74.56279*	3.80756	1.00493e-11	59.1797	89.9459
		12	39.83557*	3.80756	2.11216e-07	24.4525	55.2187
		13	15.76603*	3.80756	0.0409237	0.382923	31.1491
		15	-20.94397*	3.80756	0.00240479	-36.3271	-5.56087
		16	74.56279*	3.80756	1.00493e-11	59.1797	89.9459
		17	40.62038*	3.80756	1.51869e-07	25.2373	56.0035
		18	22.24432*	3.80756	0.00117259	6.86122	37.6274
		19	13.2866	3.80756	0.141559	-2.09647	28.6697
		20	-21.32132*	3.80756	0.00195146	-36.7044	-5.93822
	15	1	95.50676*	3.80756	7.71982e-12	80.1237	110.89
		2	59.32511*	3.80756	1.87432e-10	43.942	74.7082
		3	40.07326*	3.80756	1.91045e-07	24.6902	55.4564
		4	20.28352*	3.80756	0.00346798	4.90041	35.6666
		5	1.65431	3.80756	1	-13.7288	17.0374
		6	95.50676*	3.80756	7.71982e-12	80.1237	110.89
		7	65.70679*	3.80756	3.44021e-11	50.3237	81.0899
		8	37.02334*	3.80756	7.14724e-07	21.6402	52.4064
		9	33.78919*	3.80756	3.1285e-06	18.4061	49.1723
		10	-1.23346	3.80756	1	-16.6166	14.1496
		11	95.50676*	3.80756	7.71982e-12	80.1237	110.89
		12	60.77954*	3.80756	1.22442e-10	45.3964	76.1626
		13	36.71000*	3.80756	8.21713e-07	21.3269	52.0931
		14	20.94397*	3.80756	0.00240479	5.56087	36.3271
		16	95.50676*	3.80756	7.71982e-12	80.1237	110.89
		17	61.56435*	3.80756	9.80906e-11	46.1812	76.9475
		18	43.18829*	3.80756	5.31892e-08	27.8052	58.5714
		19	34.23061*	3.80756	2.54522e-06	18.8475	49.6137
		20	-0.377352	3.80756	1	-15.7605	15.0058
	16	1	0	3.80756	1	-15.3831	15.3831
		2	-36.18165*	3.80756	1.04139e-06	-51.5647	-20.7985
		3	-55.43349*	3.80756	6.33205e-10	-70.8166	-40.0504
		4	-75.22324*	3.80756	9.67926e-12	-90.6063	-59.8401
		5	-93.85245*	3.80756	7.72404e-12	-109.236	-78.4693
		6	0	3.80756	1	-15.3831	15.3831
		7	-29.79997*	3.80756	2.16688e-05	-45.1831	-14.4169
		8	-58.48342*	3.80756	2.41714e-10	-73.8665	-43.1003
		9	-61.71756*	3.80756	9.40045e-11	-77.1007	-46.3345
		10	-96.74022*	3.80756	7.71727e-12	-112.123	-81.3571
		11	0	3.80756	1	-15.3831	15.3831
		12	-34.72722*	3.80756	2.02165e-06	-50.1103	-19.3441
		13	-58.79676*	3.80756	2.19743e-10	-74.1799	-43.4137
		14	-74.56279*	3.80756	1.00493e-11	-89.9459	-59.1797
		15	-95.50676*	3.80756	7.71982e-12	-110.89	-80.1237
		17	-33.94241*	3.80756	2.91176e-06	-49.3255	-18.5593
		18	-52.31847*	3.80756	1.79661e-09	-67.7016	-36.9354
		19	-61.27615*	3.80756	1.06334e-10	-76.6593	-45.893
		20	-95.88411*	3.80756	7.71883e-12	-111.267	-80.501
	17	1	33.94241*	3.80756	2.91176e-06	18.5593	49.3255
		2	-2.23924	3.80756	1	-17.6223	13.1439
		3	-21.49109*	3.80756	0.00177661	-36.8742	-6.10798
		4	-41.28083*	3.80756	1.15447e-07	-56.6639	-25.8977
		5	-59.91004*	3.80756	1.57592e-10	-75.2931	-44.5269
		6	33.94241*	3.80756	2.91176e-06	18.5593	49.3255
		7	4.14244	3.80756	0.999676	-11.2407	19.5255
		8	-24.54101*	3.80756	0.000335294	-39.9241	-9.15791
		9	-27.77516*	3.80756	6.07298e-05	-43.1583	-12.3921
		10	-62.79781*	3.80756	7.01569e-11	-78.1809	-47.4147
		11	33.94241*	3.80756	2.91176e-06	18.5593	49.3255
		12	-0.784809	3.80756	1	-16.1679	14.5983
		13	-24.85435*	3.80756	0.000283274	-40.2375	-9.47125
		14	-40.62038*	3.80756	1.51869e-07	-56.0035	-25.2373
		15	-61.56435*	3.80756	9.80906e-11	-76.9475	-46.1812
		16	33.94241*	3.80756	2.91176e-06	18.5593	49.3255
		18	-18.37606*	3.80756	0.00996994	-33.7592	-2.99296
		19	-27.33374*	3.80756	7.63452e-05	-42.7168	-11.9506
		20	-61.94170*	3.80756	8.83716e-11	-77.3248	-46.5586
	18	1	52.31847*	3.80756	1.79661e-09	36.9354	67.7016
		2	16.13682*	3.80756	0.0336348	0.753718	31.5199
		3	-3.11503	3.80756	0.999994	-18.4981	12.2681
		4	-22.90477*	3.80756	0.000815953	-38.2879	-7.52167
		5	-41.53398*	3.80756	1.04013e-07	-56.9171	-26.1509
		6	52.31847*	3.80756	1.79661e-09	36.9354	67.7016
		7	22.51850*	3.80756	0.0010085	7.1354	37.9016
		8	-6.16495	3.80756	0.973717	-21.5481	9.21815
		9	-9.3991	3.80756	0.61494	-24.7822	5.98401
		10	-44.42175*	3.80756	3.2648e-08	-59.8049	-29.0386
		11	52.31847*	3.80756	1.79661e-09	36.9354	67.7016
		12	17.59125*	3.80756	0.0153391	2.20815	32.9744
		13	-6.47829	3.80756	0.959782	-21.8614	8.90481
		14	-22.24432*	3.80756	0.00117259	-37.6274	-6.86122
		15	-43.18829*	3.80756	5.31892e-08	-58.5714	-27.8052
		16	52.31847*	3.80756	1.79661e-09	36.9354	67.7016
		17	18.37606*	3.80756	0.00996994	2.99296	33.7592
		19	-8.95768	3.80756	0.68514	-24.3408	6.42542
		20	-43.56564*	3.80756	4.57628e-08	-58.9487	-28.1825
	19	1	61.27615*	3.80756	1.06334e-10	45.893	76.6593
		2	25.09451*	3.80756	0.000249039	9.7114	40.4776
		3	5.84266	3.80756	0.983951	-9.54045	21.2258
		4	-13.9471	3.80756	0.103244	-29.3302	1.43602
		5	-32.57630*	3.80756	5.55949e-06	-47.9594	-17.1932
		6	61.27615*	3.80756	1.06334e-10	45.893	76.6593
		7	31.47619*	3.80756	9.46095e-06	16.0931	46.8593
		8	2.79273	3.80756	0.999999	-12.5904	18.1758
		9	-0.441413	3.80756	1	-15.8245	14.9417
		10	-35.46407*	3.80756	1.44164e-06	-50.8472	-20.081
		11	61.27615*	3.80756	1.06334e-10	45.893	76.6593
		12	26.54893*	3.80756	0.000115083	11.1658	41.932
		13	2.47939	3.80756	1	-12.9037	17.8625
		14	-13.2866	3.80756	0.141559	-28.6697	2.09647
		15	-34.23061*	3.80756	2.54522e-06	-49.6137	-18.8475
		16	61.27615*	3.80756	1.06334e-10	45.893	76.6593
		17	27.33374*	3.80756	7.63452e-05	11.9506	42.7168
		18	8.95768	3.80756	0.68514	-6.42542	24.3408
		20	-34.60796*	3.80756	2.13623e-06	-49.9911	-19.2249
	20	1	95.88411*	3.80756	7.71883e-12	80.501	111.267
		2	59.70246*	3.80756	1.6754e-10	44.3194	75.0856
		3	40.45061*	3.80756	1.6304e-07	25.0675	55.8337
		4	20.66087*	3.80756	0.00281323	5.27777	36.044
		5	2.03166	3.80756	1	-13.3514	17.4148
		6	95.88411*	3.80756	7.71883e-12	80.501	111.267
		7	66.08414*	3.80756	3.16634e-11	50.701	81.4672
		8	37.40069*	3.80756	6.04798e-07	22.0176	52.7838
		9	34.16654*	3.80756	2.62234e-06	18.7834	49.5496
		10	-0.856112	3.80756	1	-16.2392	14.527
		11	95.88411*	3.80756	7.71883e-12	80.501	111.267
		12	61.15689*	3.80756	1.09972e-10	45.7738	76.54
		13	37.08735*	3.80756	6.94707e-07	21.7042	52.4705
		14	21.32132*	3.80756	0.00195146	5.93822	36.7044
		15	0.377352	3.80756	1	-15.0058	15.7605
		16	95.88411*	3.80756	7.71883e-12	80.501	111.267
		17	61.94170*	3.80756	8.83716e-11	46.5586	77.3248
		18	43.56564*	3.80756	4.57628e-08	28.1825	58.9487
		19	34.60796*	3.80756	2.13623e-06	19.2249	49.9911
*. The mean difference is significant at the 0.05 level.
Homogeneous Subsets
No_Eggs
Tukey HSD
Ratio	N	Subset for alpha = 0.05
		1
1	2	36.2352
5	2	37.1202
4	2	37.9423
3	2	39.3731
2	2	40.1705
13	2	40.3909
11	2	44.3985
12	2	46.25
14	2	49
15	2	52.91
17	2	56.4526
20	2	61.1589
18	2	62.5344
8	2	62.915
19	2	64.4625
9	2	64.79
16	2	67.1223
6	2	67.9305
7	2	75.945
10	2	77.1245
Sig.		0.0635036
Means for groups in homogeneous subsets are displayed.
a. Uses Harmonic Mean Sample Size = 2.000.
Hatch_Rate
Tukey HSD
Ratio	N	Subset for alpha = 0.05
		1	2	3	4	5	6	7
10	2	2.66701
20	2	3.3738
15	2	3.61667
5	2	4.92393
4	2		19.8452
14	2		20.4747	20.4747
9	2		31.321	31.321	31.321
19	2		31.7419	31.7419	31.7419
13	2		33.165	33.165	33.165
8	2			33.967	33.967
3	2				35.6959
18	2				39.0846	39.0846
2	2					51.1158	51.1158
12	2					52.5389	52.5389
17	2						54.1474
7	2						57.4346
1	2							80.0958
11	2							80.4913
6	2							81.1948
16	2							81.9676
Sig.		1	0.0655278	0.0593859	0.730847	0.0606902	0.922474	1
Means for groups in homogeneous subsets are displayed.
a. Uses Harmonic Mean Sample Size = 2.000.
Induced_Sterility
Tukey HSD
Ratio	N	Subset for alpha = 0.05
		1	2	3	4	5
1	2	0
6	2	0
11	2	0
16	2	0
7	2		29.8
17	2		33.9424
12	2		34.7272
2	2		36.1816
18	2			52.3185
3	2			55.4335
8	2			58.4834
13	2			58.7968
19	2			61.2762	61.2762
9	2			61.7176	61.7176
14	2				74.5628
4	2				75.2232
5	2					93.8525
15	2					95.5068
20	2					95.8841
10	2					96.7402
Sig.		1	0.964538	0.61494	0.103244	0.999998
Means for groups in homogeneous subsets are displayed.
a. Uses Harmonic Mean Sample Size = 2.000.
